# Supplementary material for: Diagnostic and prognostic value of lactate metabolism-related genes in Sepsis
Source: Clinics (Sao Paulo). 2025 Aug 6;80:100738. doi: 10.1016/j.clinsp.2025.100738 (PMC12351345; doi:10.1016/j.clinsp.2025.100738)
Supplement: Supplementary file 2 [file mmc2.xlsx]

## Sheet: mmc2
Supplementary Table 1. Lactate Metabolism-Related Gene in the GeneCards
Gene Symbol	Description	Category	Gifts	GC Id	Relevance score	GeneCards Link
LDHB	Lactate Dehydrogenase B	Protein Coding	46	GC12M021635	69.5377	https://www.genecards.org/cgi-bin/carddisp.pl?gene=LDHB
LDHA	Lactate Dehydrogenase A	Protein Coding	50	GC11P018394	67.098	https://www.genecards.org/cgi-bin/carddisp.pl?gene=LDHA
SLC16A1	Solute Carrier Family 16 Member 1	Protein Coding	47	GC01M112959	49.76	https://www.genecards.org/cgi-bin/carddisp.pl?gene=SLC16A1
DARS2	Aspartyl-TRNA Synthetase 2, Mitochondrial	Protein Coding	41	GC01P173824	48.3317	https://www.genecards.org/cgi-bin/carddisp.pl?gene=DARS2
MMACHC	Metabolism Of Cobalamin Associated C	Protein Coding	42	GC01P045500	47.014	https://www.genecards.org/cgi-bin/carddisp.pl?gene=MMACHC
MTR	5-Methyltetrahydrofolate-Homocysteine Methyltransferase	Protein Coding	47	GC01P236795	46.2106	https://www.genecards.org/cgi-bin/carddisp.pl?gene=MTR
LDHD	Lactate Dehydrogenase D	Protein Coding	40	GC16M075111	44.5995	https://www.genecards.org/cgi-bin/carddisp.pl?gene=LDHD
INS	Insulin	Protein Coding	46	GC11M002159	42.0831	https://www.genecards.org/cgi-bin/carddisp.pl?gene=INS
CYP2D6	Cytochrome P450 Family 2 Subfamily D Member 6	Protein Coding	48	GC22M042126	39.0868	https://www.genecards.org/cgi-bin/carddisp.pl?gene=CYP2D6
LDHC	Lactate Dehydrogenase C	Protein Coding	42	GC11P018439	36.7736	https://www.genecards.org/cgi-bin/carddisp.pl?gene=LDHC
ABCA3	ATP Binding Cassette Subfamily A Member 3	Protein Coding	48	GC16M002275	36.7357	https://www.genecards.org/cgi-bin/carddisp.pl?gene=ABCA3
TPK1	Thiamin Pyrophosphokinase 1	Protein Coding	44	GC07M144451	35.4049	https://www.genecards.org/cgi-bin/carddisp.pl?gene=TPK1
CYP2C19	Cytochrome P450 Family 2 Subfamily C Member 19	Protein Coding	48	GC10P094762	35.1229	https://www.genecards.org/cgi-bin/carddisp.pl?gene=CYP2C19
CYP3A4	Cytochrome P450 Family 3 Subfamily A Member 4	Protein Coding	49	GC07M099759	30.3727	https://www.genecards.org/cgi-bin/carddisp.pl?gene=CYP3A4
LDHAL6B	Lactate Dehydrogenase A Like 6B	Protein Coding	39	GC15P059206	29.486	https://www.genecards.org/cgi-bin/carddisp.pl?gene=LDHAL6B
LEP	Leptin	Protein Coding	46	GC07P128241	28.7501	https://www.genecards.org/cgi-bin/carddisp.pl?gene=LEP
OTC	Ornithine Transcarbamylase	Protein Coding	46	GC0XP038353	28.1534	https://www.genecards.org/cgi-bin/carddisp.pl?gene=OTC
SFTPC	Surfactant Protein C	Protein Coding	42	GC08P022156	28.0649	https://www.genecards.org/cgi-bin/carddisp.pl?gene=SFTPC
PC	Pyruvate Carboxylase	Protein Coding	46	GC11M066848	27.9346	https://www.genecards.org/cgi-bin/carddisp.pl?gene=PC
SCO2	Synthesis Of Cytochrome C Oxidase 2	Protein Coding	44	GC22M050523	27.675	https://www.genecards.org/cgi-bin/carddisp.pl?gene=SCO2
SURF1	SURF1 Cytochrome C Oxidase Assembly Factor	Protein Coding	42	GC09M133351	27.0068	https://www.genecards.org/cgi-bin/carddisp.pl?gene=SURF1
MT-TL1	Mitochondrially Encoded TRNA-Leu (UUA/G) 1	RNA Gene	16	GCMTP003232	26.944	https://www.genecards.org/cgi-bin/carddisp.pl?gene=MT-TL1
POLG	DNA Polymerase Gamma, Catalytic Subunit	Protein Coding	47	GC15M089475	26.6079	https://www.genecards.org/cgi-bin/carddisp.pl?gene=POLG
MT-ND1	Mitochondrially Encoded NADH:Ubiquinone Oxidoreductase Core Subunit 1	Protein Coding	33	GCMTP003309	26.4857	https://www.genecards.org/cgi-bin/carddisp.pl?gene=MT-ND1
LDHAL6A	Lactate Dehydrogenase A Like 6A	Protein Coding	36	GC11P018457	26.3548	https://www.genecards.org/cgi-bin/carddisp.pl?gene=LDHAL6A
IL6	Interleukin 6	Protein Coding	48	GC07P022725	26.2897	https://www.genecards.org/cgi-bin/carddisp.pl?gene=IL6
SFTPB	Surfactant Protein B	Protein Coding	44	GC02M085657	25.8118	https://www.genecards.org/cgi-bin/carddisp.pl?gene=SFTPB
PPARG	Peroxisome Proliferator Activated Receptor Gamma	Protein Coding	51	GC03P012287	25.7741	https://www.genecards.org/cgi-bin/carddisp.pl?gene=PPARG
SLC19A3	Solute Carrier Family 19 Member 3	Protein Coding	45	GC02M227685	25.7712	https://www.genecards.org/cgi-bin/carddisp.pl?gene=SLC19A3
ADIPOQ	Adiponectin, C1Q And Collagen Domain Containing	Protein Coding	45	GC03P186842	25.6958	https://www.genecards.org/cgi-bin/carddisp.pl?gene=ADIPOQ
ALB	Albumin	Protein Coding	49	GC04P073397	25.3718	https://www.genecards.org/cgi-bin/carddisp.pl?gene=ALB
MTHFR	Methylenetetrahydrofolate Reductase	Protein Coding	48	GC01M011785	25.2262	https://www.genecards.org/cgi-bin/carddisp.pl?gene=MTHFR
MT-ATP6	Mitochondrially Encoded ATP Synthase Membrane Subunit 6	Protein Coding	33	GCMTP008531	25.0453	https://www.genecards.org/cgi-bin/carddisp.pl?gene=MT-ATP6
CSF2RA	Colony Stimulating Factor 2 Receptor Subunit Alpha	Protein Coding	44	GC0XP001571	24.864	https://www.genecards.org/cgi-bin/carddisp.pl?gene=CSF2RA
TANGO2	Transport And Golgi Organization 2 Homolog	Protein Coding	34	GC22P020017	24.7836	https://www.genecards.org/cgi-bin/carddisp.pl?gene=TANGO2
MMAA	Metabolism Of Cobalamin Associated A	Protein Coding	40	GC04P145607	24.3969	https://www.genecards.org/cgi-bin/carddisp.pl?gene=MMAA
NDUFS4	NADH:Ubiquinone Oxidoreductase Subunit S4	Protein Coding	44	GC05P053560	24.0677	https://www.genecards.org/cgi-bin/carddisp.pl?gene=NDUFS4
CYP2C9	Cytochrome P450 Family 2 Subfamily C Member 9	Protein Coding	48	GC10P094938	23.915	https://www.genecards.org/cgi-bin/carddisp.pl?gene=CYP2C9
TP53	Tumor Protein P53	Protein Coding	51	GC17M007661	23.7346	https://www.genecards.org/cgi-bin/carddisp.pl?gene=TP53
SLC2A1	Solute Carrier Family 2 Member 1	Protein Coding	52	GC01M042925	23.6794	https://www.genecards.org/cgi-bin/carddisp.pl?gene=SLC2A1
TNF	Tumor Necrosis Factor	Protein Coding	50	GC06P076864	23.5002	https://www.genecards.org/cgi-bin/carddisp.pl?gene=TNF
LPL	Lipoprotein Lipase	Protein Coding	49	GC08P019901	23.435	https://www.genecards.org/cgi-bin/carddisp.pl?gene=LPL
SLC2A2	Solute Carrier Family 2 Member 2	Protein Coding	48	GC03M170996	23.3559	https://www.genecards.org/cgi-bin/carddisp.pl?gene=SLC2A2
BCS1L	BCS1 Homolog, Ubiquinol-Cytochrome C Reductase Complex Chaperone	Protein Coding	44	GC02P218658	23.2938	https://www.genecards.org/cgi-bin/carddisp.pl?gene=BCS1L
CYP1A2	Cytochrome P450 Family 1 Subfamily A Member 2	Protein Coding	46	GC15P074748	22.8282	https://www.genecards.org/cgi-bin/carddisp.pl?gene=CYP1A2
COX5A	Cytochrome C Oxidase Subunit 5A	Protein Coding	43	GC15M074919	22.6172	https://www.genecards.org/cgi-bin/carddisp.pl?gene=COX5A
APOE	Apolipoprotein E	Protein Coding	50	GC19P051999	22.5584	https://www.genecards.org/cgi-bin/carddisp.pl?gene=APOE
CRP	C-Reactive Protein	Protein Coding	45	GC01M159725	22.469	https://www.genecards.org/cgi-bin/carddisp.pl?gene=CRP
CYP1A1	Cytochrome P450 Family 1 Subfamily A Member 1	Protein Coding	48	GC15M074719	22.4551	https://www.genecards.org/cgi-bin/carddisp.pl?gene=CYP1A1
HSD17B10	Hydroxysteroid 17-Beta Dehydrogenase 10	Protein Coding	44	GC0XM053431	22.4385	https://www.genecards.org/cgi-bin/carddisp.pl?gene=HSD17B10
APOB	Apolipoprotein B	Protein Coding	46	GC02M020956	22.3482	https://www.genecards.org/cgi-bin/carddisp.pl?gene=APOB
MMAB	Metabolism Of Cobalamin Associated B	Protein Coding	44	GC12M109553	22.3461	https://www.genecards.org/cgi-bin/carddisp.pl?gene=MMAB
CYP2A6	Cytochrome P450 Family 2 Subfamily A Member 6	Protein Coding	48	GC19M040843	22.3151	https://www.genecards.org/cgi-bin/carddisp.pl?gene=CYP2A6
SDHA	Succinate Dehydrogenase Complex Flavoprotein Subunit A	Protein Coding	46	GC05P000208	22.1741	https://www.genecards.org/cgi-bin/carddisp.pl?gene=SDHA
LRPPRC	Leucine Rich Pentatricopeptide Repeat Containing	Protein Coding	42	GC02M043850	22.1149	https://www.genecards.org/cgi-bin/carddisp.pl?gene=LRPPRC
MT-CO3	Mitochondrially Encoded Cytochrome C Oxidase III	Protein Coding	32	GCMTP009209	22.0776	https://www.genecards.org/cgi-bin/carddisp.pl?gene=MT-CO3
PDHA1	Pyruvate Dehydrogenase E1 Subunit Alpha 1	Protein Coding	47	GC0XP019343	22.0403	https://www.genecards.org/cgi-bin/carddisp.pl?gene=PDHA1
GPT	Glutamic--Pyruvic Transaminase	Protein Coding	41	GC08P144502	22.018	https://www.genecards.org/cgi-bin/carddisp.pl?gene=GPT
MT-ND4	Mitochondrially Encoded NADH:Ubiquinone Oxidoreductase Core Subunit 4	Protein Coding	34	GCMTP010762	21.9738	https://www.genecards.org/cgi-bin/carddisp.pl?gene=MT-ND4
MT-ND6	Mitochondrially Encoded NADH:Ubiquinone Oxidoreductase Core Subunit 6	Protein Coding	33	GCMTM014151	21.8351	https://www.genecards.org/cgi-bin/carddisp.pl?gene=MT-ND6
CYP2B6	Cytochrome P450 Family 2 Subfamily B Member 6	Protein Coding	46	GC19P040991	21.8264	https://www.genecards.org/cgi-bin/carddisp.pl?gene=CYP2B6
MT-CO1	Mitochondrially Encoded Cytochrome C Oxidase I	Protein Coding	34	GCMTP005906	21.6537	https://www.genecards.org/cgi-bin/carddisp.pl?gene=MT-CO1
IGF1	Insulin Like Growth Factor 1	Protein Coding	48	GC12M102395	21.573	https://www.genecards.org/cgi-bin/carddisp.pl?gene=IGF1
SLC25A4	Solute Carrier Family 25 Member 4	Protein Coding	48	GC04P185143	21.4102	https://www.genecards.org/cgi-bin/carddisp.pl?gene=SLC25A4
PRL	Prolactin	Protein Coding	42	GC06M022287	21.3682	https://www.genecards.org/cgi-bin/carddisp.pl?gene=PRL
GHRL	Ghrelin And Obestatin Prepropeptide	Protein Coding	43	GC03M010285	21.2924	https://www.genecards.org/cgi-bin/carddisp.pl?gene=GHRL
SLC25A19	Solute Carrier Family 25 Member 19	Protein Coding	43	GC17M075273	21.2486	https://www.genecards.org/cgi-bin/carddisp.pl?gene=SLC25A19
MT-CO2	Mitochondrially Encoded Cytochrome C Oxidase II	Protein Coding	34	GCMTP007587	20.856	https://www.genecards.org/cgi-bin/carddisp.pl?gene=MT-CO2
COX10	Cytochrome C Oxidase Assembly Factor Heme A:Farnesyltransferase COX10	Protein Coding	43	GC17P014069	20.8512	https://www.genecards.org/cgi-bin/carddisp.pl?gene=COX10
CYP2E1	Cytochrome P450 Family 2 Subfamily E Member 1	Protein Coding	45	GC10P133520	20.8047	https://www.genecards.org/cgi-bin/carddisp.pl?gene=CYP2E1
CYP2C8	Cytochrome P450 Family 2 Subfamily C Member 8	Protein Coding	47	GC10M095038	20.7997	https://www.genecards.org/cgi-bin/carddisp.pl?gene=CYP2C8
XDH	Xanthine Dehydrogenase	Protein Coding	46	GC02M031334	20.6921	https://www.genecards.org/cgi-bin/carddisp.pl?gene=XDH
G6PD	Glucose-6-Phosphate Dehydrogenase	Protein Coding	49	GC0XM154531	20.6856	https://www.genecards.org/cgi-bin/carddisp.pl?gene=G6PD
LIPC	Lipase C, Hepatic Type	Protein Coding	46	GC15P058410	20.6818	https://www.genecards.org/cgi-bin/carddisp.pl?gene=LIPC
GCK	Glucokinase	Protein Coding	49	GC07M044387	20.6731	https://www.genecards.org/cgi-bin/carddisp.pl?gene=GCK
ACADM	Acyl-CoA Dehydrogenase Medium Chain	Protein Coding	45	GC01P075724	20.6668	https://www.genecards.org/cgi-bin/carddisp.pl?gene=ACADM
PDP1	Pyruvate Dehydrogenase Phosphatase Catalytic Subunit 1	Protein Coding	46	GC08P093857	20.6638	https://www.genecards.org/cgi-bin/carddisp.pl?gene=PDP1
GGT1	Gamma-Glutamyltransferase 1	Protein Coding	49	GC22P024583	20.6255	https://www.genecards.org/cgi-bin/carddisp.pl?gene=GGT1
CBS	Cystathionine Beta-Synthase	Protein Coding	48	GC21M043053	20.6098	https://www.genecards.org/cgi-bin/carddisp.pl?gene=CBS
UGT1A1	UDP Glucuronosyltransferase Family 1 Member A1	Protein Coding	49	GC02P233760	20.5982	https://www.genecards.org/cgi-bin/carddisp.pl?gene=UGT1A1
MTTP	Microsomal Triglyceride Transfer Protein	Protein Coding	44	GC04P099563	20.5062	https://www.genecards.org/cgi-bin/carddisp.pl?gene=MTTP
NDUFV1	NADH:Ubiquinone Oxidoreductase Core Subunit V1	Protein Coding	45	GC11P069317	20.279	https://www.genecards.org/cgi-bin/carddisp.pl?gene=NDUFV1
SDHB	Succinate Dehydrogenase Complex Iron Sulfur Subunit B	Protein Coding	47	GC01M017842	20.251	https://www.genecards.org/cgi-bin/carddisp.pl?gene=SDHB
GCDH	Glutaryl-CoA Dehydrogenase	Protein Coding	45	GC19P012891	20.0398	https://www.genecards.org/cgi-bin/carddisp.pl?gene=GCDH
MT-ND3	Mitochondrially Encoded NADH:Ubiquinone Oxidoreductase Core Subunit 3	Protein Coding	33	GCMTP010061	19.9888	https://www.genecards.org/cgi-bin/carddisp.pl?gene=MT-ND3
PPARA	Peroxisome Proliferator Activated Receptor Alpha	Protein Coding	45	GC22P046150	19.9603	https://www.genecards.org/cgi-bin/carddisp.pl?gene=PPARA
COX6B1	Cytochrome C Oxidase Subunit 6B1	Protein Coding	42	GC19P051404	19.9582	https://www.genecards.org/cgi-bin/carddisp.pl?gene=COX6B1
DGUOK	Deoxyguanosine Kinase	Protein Coding	44	GC02P073926	19.8573	https://www.genecards.org/cgi-bin/carddisp.pl?gene=DGUOK
HMGCL	3-Hydroxy-3-Methylglutaryl-CoA Lyase	Protein Coding	45	GC01M023801	19.7903	https://www.genecards.org/cgi-bin/carddisp.pl?gene=HMGCL
NDUFAF6	NADH:Ubiquinone Oxidoreductase Complex Assembly Factor 6	Protein Coding	34	GC08P094895	19.7092	https://www.genecards.org/cgi-bin/carddisp.pl?gene=NDUFAF6
SLC25A13	Solute Carrier Family 25 Member 13	Protein Coding	46	GC07M096120	19.603	https://www.genecards.org/cgi-bin/carddisp.pl?gene=SLC25A13
TPMT	Thiopurine S-Methyltransferase	Protein Coding	46	GC06M018128	19.4759	https://www.genecards.org/cgi-bin/carddisp.pl?gene=TPMT
MMUT	Methylmalonyl-CoA Mutase	Protein Coding	36	GC06M049430	19.4348	https://www.genecards.org/cgi-bin/carddisp.pl?gene=MMUT
DLD	Dihydrolipoamide Dehydrogenase	Protein Coding	49	GC07P107890	19.3885	https://www.genecards.org/cgi-bin/carddisp.pl?gene=DLD
TACO1	Translational Activator Of Cytochrome C Oxidase I	Protein Coding	39	GC17P063600	19.226	https://www.genecards.org/cgi-bin/carddisp.pl?gene=TACO1
MT-ND5	Mitochondrially Encoded NADH:Ubiquinone Oxidoreductase Core Subunit 5	Protein Coding	34	GCMTP012339	19.181	https://www.genecards.org/cgi-bin/carddisp.pl?gene=MT-ND5
G6PC1	Glucose-6-Phosphatase Catalytic Subunit 1	Protein Coding	36	GC17P051152	19.1475	https://www.genecards.org/cgi-bin/carddisp.pl?gene=G6PC1
SOD1	Superoxide Dismutase 1	Protein Coding	50	GC21P031659	19.1355	https://www.genecards.org/cgi-bin/carddisp.pl?gene=SOD1
HNF4A	Hepatocyte Nuclear Factor 4 Alpha	Protein Coding	49	GC20P044355	19.1098	https://www.genecards.org/cgi-bin/carddisp.pl?gene=HNF4A
EARS2	Glutamyl-TRNA Synthetase 2, Mitochondrial	Protein Coding	41	GC16M023538	19.0638	https://www.genecards.org/cgi-bin/carddisp.pl?gene=EARS2
ACAD9	Acyl-CoA Dehydrogenase Family Member 9	Protein Coding	43	GC03P133367	19.0117	https://www.genecards.org/cgi-bin/carddisp.pl?gene=ACAD9
CPT2	Carnitine Palmitoyltransferase 2	Protein Coding	49	GC01P053196	18.8837	https://www.genecards.org/cgi-bin/carddisp.pl?gene=CPT2
APOA1	Apolipoprotein A1	Protein Coding	48	GC11M116835	18.7982	https://www.genecards.org/cgi-bin/carddisp.pl?gene=APOA1
ETFDH	Electron Transfer Flavoprotein Dehydrogenase	Protein Coding	45	GC04P158672	18.7159	https://www.genecards.org/cgi-bin/carddisp.pl?gene=ETFDH
PPARGC1A	PPARG Coactivator 1 Alpha	Protein Coding	45	GC04M023755	18.6547	https://www.genecards.org/cgi-bin/carddisp.pl?gene=PPARGC1A
HIF1A	Hypoxia Inducible Factor 1 Subunit Alpha	Protein Coding	46	GC14P061695	18.5326	https://www.genecards.org/cgi-bin/carddisp.pl?gene=HIF1A
MT-CYB	Mitochondrially Encoded Cytochrome B	Protein Coding	32	GCMTP014749	18.4471	https://www.genecards.org/cgi-bin/carddisp.pl?gene=MT-CYB
COX4I1	Cytochrome C Oxidase Subunit 4I1	Protein Coding	45	GC16P085798	18.3844	https://www.genecards.org/cgi-bin/carddisp.pl?gene=COX4I1
BTD	Biotinidase	Protein Coding	44	GC03P016758	18.3042	https://www.genecards.org/cgi-bin/carddisp.pl?gene=BTD
PET100	PET100 Cytochrome C Oxidase Chaperone	Protein Coding	30	GC19P007783	18.228	https://www.genecards.org/cgi-bin/carddisp.pl?gene=PET100
VDR	Vitamin D Receptor	Protein Coding	50	GC12M047841	18.1953	https://www.genecards.org/cgi-bin/carddisp.pl?gene=VDR
OPA3	Outer Mitochondrial Membrane Lipid Metabolism Regulator OPA3	Protein Coding	39	GC19M045527	18.1834	https://www.genecards.org/cgi-bin/carddisp.pl?gene=OPA3
GAA	Alpha Glucosidase	Protein Coding	48	GC17P080101	18.1584	https://www.genecards.org/cgi-bin/carddisp.pl?gene=GAA
SCO1	Synthesis Of Cytochrome C Oxidase 1	Protein Coding	46	GC17M010672	17.9919	https://www.genecards.org/cgi-bin/carddisp.pl?gene=SCO1
MDH2	Malate Dehydrogenase 2	Protein Coding	47	GC07P076048	17.9659	https://www.genecards.org/cgi-bin/carddisp.pl?gene=MDH2
PNPO	Pyridoxamine 5'-Phosphate Oxidase	Protein Coding	45	GC17P047941	17.9505	https://www.genecards.org/cgi-bin/carddisp.pl?gene=PNPO
BGLAP	Bone Gamma-Carboxyglutamate Protein	Protein Coding	40	GC01P156242	17.9491	https://www.genecards.org/cgi-bin/carddisp.pl?gene=BGLAP
LEPR	Leptin Receptor	Protein Coding	49	GC01P065421	17.8296	https://www.genecards.org/cgi-bin/carddisp.pl?gene=LEPR
NDUFA13	NADH:Ubiquinone Oxidoreductase Subunit A13	Protein Coding	44	GC19P019515	17.7729	https://www.genecards.org/cgi-bin/carddisp.pl?gene=NDUFA13
CYP3A5	Cytochrome P450 Family 3 Subfamily A Member 5	Protein Coding	46	GC07M099648	17.7517	https://www.genecards.org/cgi-bin/carddisp.pl?gene=CYP3A5
COX8A	Cytochrome C Oxidase Subunit 8A	Protein Coding	40	GC11P064005	17.6626	https://www.genecards.org/cgi-bin/carddisp.pl?gene=COX8A
HIBCH	3-Hydroxyisobutyryl-CoA Hydrolase	Protein Coding	42	GC02M190189	17.6512	https://www.genecards.org/cgi-bin/carddisp.pl?gene=HIBCH
INSR	Insulin Receptor	Protein Coding	52	GC19M007112	17.5872	https://www.genecards.org/cgi-bin/carddisp.pl?gene=INSR
HADHA	Hydroxyacyl-CoA Dehydrogenase Trifunctional Multienzyme Complex Subunit Alpha	Protein Coding	46	GC02M026190	17.5302	https://www.genecards.org/cgi-bin/carddisp.pl?gene=HADHA
OGDH	Oxoglutarate Dehydrogenase	Protein Coding	45	GC07P044606	17.4911	https://www.genecards.org/cgi-bin/carddisp.pl?gene=OGDH
GALT	Galactose-1-Phosphate Uridylyltransferase	Protein Coding	46	GC09P039388	17.4708	https://www.genecards.org/cgi-bin/carddisp.pl?gene=GALT
AKT1	AKT Serine/Threonine Kinase 1	Protein Coding	52	GC14M104769	17.4149	https://www.genecards.org/cgi-bin/carddisp.pl?gene=AKT1
TWNK	Twinkle MtDNA Helicase	Protein Coding	33	GC10P100993	17.3622	https://www.genecards.org/cgi-bin/carddisp.pl?gene=TWNK
CES1	Carboxylesterase 1	Protein Coding	46	GC16M055836	17.3541	https://www.genecards.org/cgi-bin/carddisp.pl?gene=CES1
LMNA	Lamin A/C	Protein Coding	48	GC01P156082	17.3517	https://www.genecards.org/cgi-bin/carddisp.pl?gene=LMNA
MPV17	Mitochondrial Inner Membrane Protein MPV17	Protein Coding	41	GC02M027309	17.3203	https://www.genecards.org/cgi-bin/carddisp.pl?gene=MPV17
COX15	Cytochrome C Oxidase Assembly Homolog COX15	Protein Coding	42	GC10M099696	17.3038	https://www.genecards.org/cgi-bin/carddisp.pl?gene=COX15
UEVLD	UEV And Lactate/Malate Dehyrogenase Domains	Protein Coding	36	GC11M018554	17.3026	https://www.genecards.org/cgi-bin/carddisp.pl?gene=UEVLD
FASTKD2	FAST Kinase Domains 2	Protein Coding	38	GC02P206766	17.2781	https://www.genecards.org/cgi-bin/carddisp.pl?gene=FASTKD2
PRODH	Proline Dehydrogenase 1	Protein Coding	45	GC22M018912	17.2664	https://www.genecards.org/cgi-bin/carddisp.pl?gene=PRODH
MT-TK	Mitochondrially Encoded TRNA-Lys (AAA/G)	RNA Gene	14	GCMTP008297	17.0137	https://www.genecards.org/cgi-bin/carddisp.pl?gene=MT-TK
FOXRED1	FAD Dependent Oxidoreductase Domain Containing 1	Protein Coding	40	GC11P126269	16.9366	https://www.genecards.org/cgi-bin/carddisp.pl?gene=FOXRED1
POMC	Proopiomelanocortin	Protein Coding	48	GC02M025160	16.8932	https://www.genecards.org/cgi-bin/carddisp.pl?gene=POMC
MIR122	MicroRNA 122	RNA Gene	22	GC18P058451	16.879	https://www.genecards.org/cgi-bin/carddisp.pl?gene=MIR122
CA5A	Carbonic Anhydrase 5A	Protein Coding	43	GC16M087882	16.8344	https://www.genecards.org/cgi-bin/carddisp.pl?gene=CA5A
ACE	Angiotensin I Converting Enzyme	Protein Coding	50	GC17P063477	16.8303	https://www.genecards.org/cgi-bin/carddisp.pl?gene=ACE
MT-ND2	Mitochondrially Encoded NADH:Ubiquinone Oxidoreductase Core Subunit 2	Protein Coding	35	GCMTP004472	16.5848	https://www.genecards.org/cgi-bin/carddisp.pl?gene=MT-ND2
PCCB	Propionyl-CoA Carboxylase Subunit Beta	Protein Coding	46	GC03P136250	16.5431	https://www.genecards.org/cgi-bin/carddisp.pl?gene=PCCB
SLC7A7	Solute Carrier Family 7 Member 7	Protein Coding	45	GC14M022773	16.4682	https://www.genecards.org/cgi-bin/carddisp.pl?gene=SLC7A7
ADA	Adenosine Deaminase	Protein Coding	49	GC20M044620	16.304	https://www.genecards.org/cgi-bin/carddisp.pl?gene=ADA
CS	Citrate Synthase	Protein Coding	44	GC12M056271	16.2493	https://www.genecards.org/cgi-bin/carddisp.pl?gene=CS
ATP5F1A	ATP Synthase F1 Subunit Alpha	Protein Coding	37	GC18M046081	16.1592	https://www.genecards.org/cgi-bin/carddisp.pl?gene=ATP5F1A
NDUFS2	NADH:Ubiquinone Oxidoreductase Core Subunit S2	Protein Coding	44	GC01P161197	16.0222	https://www.genecards.org/cgi-bin/carddisp.pl?gene=NDUFS2
ECHS1	Enoyl-CoA Hydratase, Short Chain 1	Protein Coding	46	GC10M133362	15.9972	https://www.genecards.org/cgi-bin/carddisp.pl?gene=ECHS1
SLC17A5	Solute Carrier Family 17 Member 5	Protein Coding	43	GC06M073593	15.9206	https://www.genecards.org/cgi-bin/carddisp.pl?gene=SLC17A5
MT-TW	Mitochondrially Encoded TRNA-Trp (UGA/G)	RNA Gene	13	GCMTP005514	15.8863	https://www.genecards.org/cgi-bin/carddisp.pl?gene=MT-TW
ALDH2	Aldehyde Dehydrogenase 2 Family Member	Protein Coding	49	GC12P111766	15.8669	https://www.genecards.org/cgi-bin/carddisp.pl?gene=ALDH2
CPT1A	Carnitine Palmitoyltransferase 1A	Protein Coding	48	GC11M068754	15.8251	https://www.genecards.org/cgi-bin/carddisp.pl?gene=CPT1A
NARS2	Asparaginyl-TRNA Synthetase 2, Mitochondrial	Protein Coding	42	GC11M078435	15.8136	https://www.genecards.org/cgi-bin/carddisp.pl?gene=NARS2
SUCLG1	Succinate-CoA Ligase GDP/ADP-Forming Subunit Alpha	Protein Coding	45	GC02M084423	15.8001	https://www.genecards.org/cgi-bin/carddisp.pl?gene=SUCLG1
PYGM	Glycogen Phosphorylase, Muscle Associated	Protein Coding	46	GC11M064746	15.7905	https://www.genecards.org/cgi-bin/carddisp.pl?gene=PYGM
GOT2	Glutamic-Oxaloacetic Transaminase 2	Protein Coding	46	GC16M058707	15.7871	https://www.genecards.org/cgi-bin/carddisp.pl?gene=GOT2
FBP1	Fructose-Bisphosphatase 1	Protein Coding	48	GC09M094603	15.7868	https://www.genecards.org/cgi-bin/carddisp.pl?gene=FBP1
PNPLA8	Patatin Like Phospholipase Domain Containing 8	Protein Coding	43	GC07M108470	15.7082	https://www.genecards.org/cgi-bin/carddisp.pl?gene=PNPLA8
ABCA1	ATP Binding Cassette Subfamily A Member 1	Protein Coding	47	GC09M104781	15.6646	https://www.genecards.org/cgi-bin/carddisp.pl?gene=ABCA1
LDLR	Low Density Lipoprotein Receptor	Protein Coding	50	GC19P011091	15.6488	https://www.genecards.org/cgi-bin/carddisp.pl?gene=LDLR
NDUFS1	NADH:Ubiquinone Oxidoreductase Core Subunit S1	Protein Coding	45	GC02M206114	15.6357	https://www.genecards.org/cgi-bin/carddisp.pl?gene=NDUFS1
KARS1	Lysyl-TRNA Synthetase 1	Protein Coding	37	GC16M075685	15.6017	https://www.genecards.org/cgi-bin/carddisp.pl?gene=KARS1
F2	Coagulation Factor II, Thrombin	Protein Coding	48	GC11P046720	15.5784	https://www.genecards.org/cgi-bin/carddisp.pl?gene=F2
TYMP	Thymidine Phosphorylase	Protein Coding	46	GC22M050525	15.5505	https://www.genecards.org/cgi-bin/carddisp.pl?gene=TYMP
CAT	Catalase	Protein Coding	49	GC11P034460	15.55	https://www.genecards.org/cgi-bin/carddisp.pl?gene=CAT
NDUFAF2	NADH:Ubiquinone Oxidoreductase Complex Assembly Factor 2	Protein Coding	40	GC05P060945	15.5423	https://www.genecards.org/cgi-bin/carddisp.pl?gene=NDUFAF2
MYC	MYC Proto-Oncogene, BHLH Transcription Factor	Protein Coding	50	GC08P127735	15.5345	https://www.genecards.org/cgi-bin/carddisp.pl?gene=MYC
PTH	Parathyroid Hormone	Protein Coding	45	GC11M013492	15.5327	https://www.genecards.org/cgi-bin/carddisp.pl?gene=PTH
PAH	Phenylalanine Hydroxylase	Protein Coding	48	GC12M102836	15.4543	https://www.genecards.org/cgi-bin/carddisp.pl?gene=PAH
LIPT1	Lipoyltransferase 1	Protein Coding	41	GC02P099188	15.3906	https://www.genecards.org/cgi-bin/carddisp.pl?gene=LIPT1
HMGCR	3-Hydroxy-3-Methylglutaryl-CoA Reductase	Protein Coding	45	GC05P075336	15.3773	https://www.genecards.org/cgi-bin/carddisp.pl?gene=HMGCR
SLC4A1	Solute Carrier Family 4 Member 1 (Diego Blood Group)	Protein Coding	48	GC17M044786	15.3685	https://www.genecards.org/cgi-bin/carddisp.pl?gene=SLC4A1
LMBRD1	LMBR1 Domain Containing 1	Protein Coding	39	GC06M069675	15.3012	https://www.genecards.org/cgi-bin/carddisp.pl?gene=LMBRD1
MPC1	Mitochondrial Pyruvate Carrier 1	Protein Coding	41	GC06M166364	15.2947	https://www.genecards.org/cgi-bin/carddisp.pl?gene=MPC1
UQCRC2	Ubiquinol-Cytochrome C Reductase Core Protein 2	Protein Coding	45	GC16P022094	15.2143	https://www.genecards.org/cgi-bin/carddisp.pl?gene=UQCRC2
FH	Fumarate Hydratase	Protein Coding	45	GC01M241499	15.2009	https://www.genecards.org/cgi-bin/carddisp.pl?gene=FH
MTFMT	Mitochondrial Methionyl-TRNA Formyltransferase	Protein Coding	41	GC15M065001	15.176	https://www.genecards.org/cgi-bin/carddisp.pl?gene=MTFMT
POLG2	DNA Polymerase Gamma 2, Accessory Subunit	Protein Coding	41	GC17M064477	15.1664	https://www.genecards.org/cgi-bin/carddisp.pl?gene=POLG2
YARS2	Tyrosyl-TRNA Synthetase 2	Protein Coding	42	GC12M032725	15.1345	https://www.genecards.org/cgi-bin/carddisp.pl?gene=YARS2
LCAT	Lecithin-Cholesterol Acyltransferase	Protein Coding	47	GC16M067939	15.1283	https://www.genecards.org/cgi-bin/carddisp.pl?gene=LCAT
RETN	Resistin	Protein Coding	42	GC19P007669	15.0218	https://www.genecards.org/cgi-bin/carddisp.pl?gene=RETN
CYP7A1	Cytochrome P450 Family 7 Subfamily A Member 1	Protein Coding	44	GC08M058476	15.0217	https://www.genecards.org/cgi-bin/carddisp.pl?gene=CYP7A1
BCKDHB	Branched Chain Keto Acid Dehydrogenase E1 Subunit Beta	Protein Coding	42	GC06P080106	15.0179	https://www.genecards.org/cgi-bin/carddisp.pl?gene=BCKDHB
UGT1A8	UDP Glucuronosyltransferase Family 1 Member A8	Protein Coding	37	GC02P233618	14.9921	https://www.genecards.org/cgi-bin/carddisp.pl?gene=UGT1A8
RRM2B	Ribonucleotide Reductase Regulatory TP53 Inducible Subunit M2B	Protein Coding	48	GC08M102204	14.932	https://www.genecards.org/cgi-bin/carddisp.pl?gene=RRM2B
PDHX	Pyruvate Dehydrogenase Complex Component X	Protein Coding	46	GC11P034894	14.9074	https://www.genecards.org/cgi-bin/carddisp.pl?gene=PDHX
ETFA	Electron Transfer Flavoprotein Subunit Alpha	Protein Coding	45	GC15M079552	14.8486	https://www.genecards.org/cgi-bin/carddisp.pl?gene=ETFA
ACADS	Acyl-CoA Dehydrogenase Short Chain	Protein Coding	45	GC12P125481	14.8308	https://www.genecards.org/cgi-bin/carddisp.pl?gene=ACADS
UGT1A6	UDP Glucuronosyltransferase Family 1 Member A6	Protein Coding	43	GC02P233691	14.8287	https://www.genecards.org/cgi-bin/carddisp.pl?gene=UGT1A6
APOC3	Apolipoprotein C3	Protein Coding	45	GC11P116829	14.7771	https://www.genecards.org/cgi-bin/carddisp.pl?gene=APOC3
SIRT1	Sirtuin 1	Protein Coding	47	GC10P067884	14.7404	https://www.genecards.org/cgi-bin/carddisp.pl?gene=SIRT1
NDUFS7	NADH:Ubiquinone Oxidoreductase Core Subunit S7	Protein Coding	46	GC19P002225	14.72	https://www.genecards.org/cgi-bin/carddisp.pl?gene=NDUFS7
TRMU	TRNA Mitochondrial 2-Thiouridylase	Protein Coding	39	GC22P046330	14.7018	https://www.genecards.org/cgi-bin/carddisp.pl?gene=TRMU
CYP27B1	Cytochrome P450 Family 27 Subfamily B Member 1	Protein Coding	47	GC12M057757	14.6639	https://www.genecards.org/cgi-bin/carddisp.pl?gene=CYP27B1
TMEM70	Transmembrane Protein 70	Protein Coding	38	GC08P073972	14.6111	https://www.genecards.org/cgi-bin/carddisp.pl?gene=TMEM70
ENPP1	Ectonucleotide Pyrophosphatase/Phosphodiesterase 1	Protein Coding	48	GC06P131808	14.5924	https://www.genecards.org/cgi-bin/carddisp.pl?gene=ENPP1
GCG	Glucagon	Protein Coding	41	GC02M162142	14.5887	https://www.genecards.org/cgi-bin/carddisp.pl?gene=GCG
LONP1	Lon Peptidase 1, Mitochondrial	Protein Coding	44	GC19M005691	14.5683	https://www.genecards.org/cgi-bin/carddisp.pl?gene=LONP1
SREBF1	Sterol Regulatory Element Binding Transcription Factor 1	Protein Coding	45	GC17M017810	14.5632	https://www.genecards.org/cgi-bin/carddisp.pl?gene=SREBF1
ADSL	Adenylosuccinate Lyase	Protein Coding	46	GC22P040346	14.5622	https://www.genecards.org/cgi-bin/carddisp.pl?gene=ADSL
TRMT10A	TRNA Methyltransferase 10A	Protein Coding	36	GC04M099546	14.5579	https://www.genecards.org/cgi-bin/carddisp.pl?gene=TRMT10A
ACAT1	Acetyl-CoA Acetyltransferase 1	Protein Coding	48	GC11P108121	14.4422	https://www.genecards.org/cgi-bin/carddisp.pl?gene=ACAT1
CASR	Calcium Sensing Receptor	Protein Coding	50	GC03P122183	14.4336	https://www.genecards.org/cgi-bin/carddisp.pl?gene=CASR
ALDH5A1	Aldehyde Dehydrogenase 5 Family Member A1	Protein Coding	46	GC06P024494	14.4199	https://www.genecards.org/cgi-bin/carddisp.pl?gene=ALDH5A1
SLC19A1	Solute Carrier Family 19 Member 1	Protein Coding	46	GC21M045493	14.4183	https://www.genecards.org/cgi-bin/carddisp.pl?gene=SLC19A1
HLCS	Holocarboxylase Synthetase	Protein Coding	42	GC21M036750	14.4103	https://www.genecards.org/cgi-bin/carddisp.pl?gene=HLCS
ASS1	Argininosuccinate Synthase 1	Protein Coding	48	GC09P130444	14.4092	https://www.genecards.org/cgi-bin/carddisp.pl?gene=ASS1
UCP3	Uncoupling Protein 3	Protein Coding	42	GC11M074000	14.374	https://www.genecards.org/cgi-bin/carddisp.pl?gene=UCP3
CP	Ceruloplasmin	Protein Coding	49	GC03M149162	14.354	https://www.genecards.org/cgi-bin/carddisp.pl?gene=CP
SHBG	Sex Hormone Binding Globulin	Protein Coding	41	GC17P007613	14.3446	https://www.genecards.org/cgi-bin/carddisp.pl?gene=SHBG
MTOR	Mechanistic Target Of Rapamycin Kinase	Protein Coding	52	GC01M011106	14.3241	https://www.genecards.org/cgi-bin/carddisp.pl?gene=MTOR
AMPD3	Adenosine Monophosphate Deaminase 3	Protein Coding	45	GC11P010309	14.3228	https://www.genecards.org/cgi-bin/carddisp.pl?gene=AMPD3
ETFB	Electron Transfer Flavoprotein Subunit Beta	Protein Coding	44	GC19M051345	14.2746	https://www.genecards.org/cgi-bin/carddisp.pl?gene=ETFB
MRPS34	Mitochondrial Ribosomal Protein S34	Protein Coding	37	GC16M001771	14.2568	https://www.genecards.org/cgi-bin/carddisp.pl?gene=MRPS34
NAGLU	N-Acetyl-Alpha-Glucosaminidase	Protein Coding	42	GC17P050731	14.254	https://www.genecards.org/cgi-bin/carddisp.pl?gene=NAGLU
NPC1	NPC Intracellular Cholesterol Transporter 1	Protein Coding	48	GC18M023506	14.211	https://www.genecards.org/cgi-bin/carddisp.pl?gene=NPC1
UQCRQ	Ubiquinol-Cytochrome C Reductase Complex III Subunit VII	Protein Coding	40	GC05P132866	14.194	https://www.genecards.org/cgi-bin/carddisp.pl?gene=UQCRQ
HADH	Hydroxyacyl-CoA Dehydrogenase	Protein Coding	46	GC04P107989	14.1662	https://www.genecards.org/cgi-bin/carddisp.pl?gene=HADH
SERAC1	Serine Active Site Containing 1	Protein Coding	36	GC06M158109	14.1524	https://www.genecards.org/cgi-bin/carddisp.pl?gene=SERAC1
SLC2A4	Solute Carrier Family 2 Member 4	Protein Coding	45	GC17P010574	14.1249	https://www.genecards.org/cgi-bin/carddisp.pl?gene=SLC2A4
UQCRFS1	Ubiquinol-Cytochrome C Reductase, Rieske Iron-Sulfur Polypeptide 1	Protein Coding	45	GC19M029205	14.0827	https://www.genecards.org/cgi-bin/carddisp.pl?gene=UQCRFS1
PNPT1	Polyribonucleotide Nucleotidyltransferase 1	Protein Coding	42	GC02M055634	14.0693	https://www.genecards.org/cgi-bin/carddisp.pl?gene=PNPT1
NOS3	Nitric Oxide Synthase 3	Protein Coding	50	GC07P150990	14.0484	https://www.genecards.org/cgi-bin/carddisp.pl?gene=NOS3
MT-TV	Mitochondrially Encoded TRNA-Val (GUN)	RNA Gene	14	GCMTP001605	14.013	https://www.genecards.org/cgi-bin/carddisp.pl?gene=MT-TV
PCK1	Phosphoenolpyruvate Carboxykinase 1	Protein Coding	47	GC20P057561	13.9263	https://www.genecards.org/cgi-bin/carddisp.pl?gene=PCK1
DPYD	Dihydropyrimidine Dehydrogenase	Protein Coding	51	GC01M097015	13.8924	https://www.genecards.org/cgi-bin/carddisp.pl?gene=DPYD
CYP27A1	Cytochrome P450 Family 27 Subfamily A Member 1	Protein Coding	47	GC02P218781	13.891	https://www.genecards.org/cgi-bin/carddisp.pl?gene=CYP27A1
AUH	AU RNA Binding Methylglutaconyl-CoA Hydratase	Protein Coding	42	GC09M091213	13.8728	https://www.genecards.org/cgi-bin/carddisp.pl?gene=AUH
MT-TN	Mitochondrially Encoded TRNA-Asn (AAU/C)	RNA Gene	13	GCMTM005659	13.863	https://www.genecards.org/cgi-bin/carddisp.pl?gene=MT-TN
AMPD1	Adenosine Monophosphate Deaminase 1	Protein Coding	46	GC01M114673	13.856	https://www.genecards.org/cgi-bin/carddisp.pl?gene=AMPD1
LIPE	Lipase E, Hormone Sensitive Type	Protein Coding	46	GC19M042401	13.8225	https://www.genecards.org/cgi-bin/carddisp.pl?gene=LIPE
IRS1	Insulin Receptor Substrate 1	Protein Coding	46	GC02M226731	13.8015	https://www.genecards.org/cgi-bin/carddisp.pl?gene=IRS1
PLA2G6	Phospholipase A2 Group VI	Protein Coding	48	GC22M056043	13.7667	https://www.genecards.org/cgi-bin/carddisp.pl?gene=PLA2G6
AGXT	Alanine--Glyoxylate And Serine--Pyruvate Aminotransferase	Protein Coding	45	GC02P240868	13.764	https://www.genecards.org/cgi-bin/carddisp.pl?gene=AGXT
AGK	Acylglycerol Kinase	Protein Coding	41	GC07P141551	13.7392	https://www.genecards.org/cgi-bin/carddisp.pl?gene=AGK
AKR1A1	Aldo-Keto Reductase Family 1 Member A1	Protein Coding	44	GC01P045550	13.7273	https://www.genecards.org/cgi-bin/carddisp.pl?gene=AKR1A1
HBB	Hemoglobin Subunit Beta	Protein Coding	45	GC11M006229	13.7254	https://www.genecards.org/cgi-bin/carddisp.pl?gene=HBB
ACADVL	Acyl-CoA Dehydrogenase Very Long Chain	Protein Coding	45	GC17P007219	13.6814	https://www.genecards.org/cgi-bin/carddisp.pl?gene=ACADVL
GSTM1	Glutathione S-Transferase Mu 1	Protein Coding	41	GC01P109687	13.6789	https://www.genecards.org/cgi-bin/carddisp.pl?gene=GSTM1
ABCC8	ATP Binding Cassette Subfamily C Member 8	Protein Coding	46	GC11M017392	13.6372	https://www.genecards.org/cgi-bin/carddisp.pl?gene=ABCC8
NDUFAF5	NADH:Ubiquinone Oxidoreductase Complex Assembly Factor 5	Protein Coding	35	GC20P013879	13.5879	https://www.genecards.org/cgi-bin/carddisp.pl?gene=NDUFAF5
PON1	Paraoxonase 1	Protein Coding	47	GC07M095297	13.5761	https://www.genecards.org/cgi-bin/carddisp.pl?gene=PON1
ABCB1	ATP Binding Cassette Subfamily B Member 1	Protein Coding	50	GC07M087504	13.5717	https://www.genecards.org/cgi-bin/carddisp.pl?gene=ABCB1
NR3C1	Nuclear Receptor Subfamily 3 Group C Member 1	Protein Coding	49	GC05M143277	13.5437	https://www.genecards.org/cgi-bin/carddisp.pl?gene=NR3C1
C3	Complement C3	Protein Coding	48	GC19M006677	13.5395	https://www.genecards.org/cgi-bin/carddisp.pl?gene=C3
NR1H2	Nuclear Receptor Subfamily 1 Group H Member 2	Protein Coding	46	GC19P050329	13.5272	https://www.genecards.org/cgi-bin/carddisp.pl?gene=NR1H2
FASN	Fatty Acid Synthase	Protein Coding	48	GC17M082078	13.4893	https://www.genecards.org/cgi-bin/carddisp.pl?gene=FASN
ATP5F1E	ATP Synthase F1 Subunit Epsilon	Protein Coding	33	GC20M059026	13.4751	https://www.genecards.org/cgi-bin/carddisp.pl?gene=ATP5F1E
FGF23	Fibroblast Growth Factor 23	Protein Coding	45	GC12M004368	13.4696	https://www.genecards.org/cgi-bin/carddisp.pl?gene=FGF23
ATP7B	ATPase Copper Transporting Beta	Protein Coding	47	GC13M051930	13.427	https://www.genecards.org/cgi-bin/carddisp.pl?gene=ATP7B
LIAS	Lipoic Acid Synthetase	Protein Coding	43	GC04P039487	13.4072	https://www.genecards.org/cgi-bin/carddisp.pl?gene=LIAS
APRT	Adenine Phosphoribosyltransferase	Protein Coding	46	GC16M088810	13.4039	https://www.genecards.org/cgi-bin/carddisp.pl?gene=APRT
GNAS	GNAS Complex Locus	Protein Coding	50	GC20P058839	13.3908	https://www.genecards.org/cgi-bin/carddisp.pl?gene=GNAS
ALDH4A1	Aldehyde Dehydrogenase 4 Family Member A1	Protein Coding	44	GC01M018871	13.3847	https://www.genecards.org/cgi-bin/carddisp.pl?gene=ALDH4A1
ALDH6A1	Aldehyde Dehydrogenase 6 Family Member A1	Protein Coding	45	GC14M074059	13.3691	https://www.genecards.org/cgi-bin/carddisp.pl?gene=ALDH6A1
TF	Transferrin	Protein Coding	49	GC03P133805	13.3605	https://www.genecards.org/cgi-bin/carddisp.pl?gene=TF
VKORC1	Vitamin K Epoxide Reductase Complex Subunit 1	Protein Coding	46	GC16M035909	13.3495	https://www.genecards.org/cgi-bin/carddisp.pl?gene=VKORC1
GSTP1	Glutathione S-Transferase Pi 1	Protein Coding	49	GC11P067583	13.3317	https://www.genecards.org/cgi-bin/carddisp.pl?gene=GSTP1
NDUFA1	NADH:Ubiquinone Oxidoreductase Subunit A1	Protein Coding	44	GC0XP119871	13.3187	https://www.genecards.org/cgi-bin/carddisp.pl?gene=NDUFA1
HADHB	Hydroxyacyl-CoA Dehydrogenase Trifunctional Multienzyme Complex Subunit Beta	Protein Coding	46	GC02P026243	13.305	https://www.genecards.org/cgi-bin/carddisp.pl?gene=HADHB
SERPINE1	Serpin Family E Member 1	Protein Coding	49	GC07P101127	13.284	https://www.genecards.org/cgi-bin/carddisp.pl?gene=SERPINE1
NDUFS8	NADH:Ubiquinone Oxidoreductase Core Subunit S8	Protein Coding	45	GC11P068030	13.2545	https://www.genecards.org/cgi-bin/carddisp.pl?gene=NDUFS8
VEGFA	Vascular Endothelial Growth Factor A	Protein Coding	47	GC06P043770	13.2373	https://www.genecards.org/cgi-bin/carddisp.pl?gene=VEGFA
MIR33A	MicroRNA 33a	RNA Gene	21	GC22P041900	13.2258	https://www.genecards.org/cgi-bin/carddisp.pl?gene=MIR33A
UCP2	Uncoupling Protein 2	Protein Coding	45	GC11M073974	13.2251	https://www.genecards.org/cgi-bin/carddisp.pl?gene=UCP2
LIPT2	Lipoyl(Octanoyl) Transferase 2	Protein Coding	34	GC11M085001	13.209	https://www.genecards.org/cgi-bin/carddisp.pl?gene=LIPT2
HMOX1	Heme Oxygenase 1	Protein Coding	50	GC22P035380	13.1736	https://www.genecards.org/cgi-bin/carddisp.pl?gene=HMOX1
NDUFB8	NADH:Ubiquinone Oxidoreductase Subunit B8	Protein Coding	42	GC10M100523	13.1731	https://www.genecards.org/cgi-bin/carddisp.pl?gene=NDUFB8
CD36	CD36 Molecule	Protein Coding	47	GC07P080369	13.159	https://www.genecards.org/cgi-bin/carddisp.pl?gene=CD36
SLC37A4	Solute Carrier Family 37 Member 4	Protein Coding	42	GC11M119024	13.1332	https://www.genecards.org/cgi-bin/carddisp.pl?gene=SLC37A4
BCHE	Butyrylcholinesterase	Protein Coding	49	GC03M165772	13.1029	https://www.genecards.org/cgi-bin/carddisp.pl?gene=BCHE
MVK	Mevalonate Kinase	Protein Coding	47	GC12P109573	13.0965	https://www.genecards.org/cgi-bin/carddisp.pl?gene=MVK
HPRT1	Hypoxanthine Phosphoribosyltransferase 1	Protein Coding	46	GC0XP134460	13.0716	https://www.genecards.org/cgi-bin/carddisp.pl?gene=HPRT1
PCCA	Propionyl-CoA Carboxylase Subunit Alpha	Protein Coding	46	GC13P100089	13.0666	https://www.genecards.org/cgi-bin/carddisp.pl?gene=PCCA
SLC25A42	Solute Carrier Family 25 Member 42	Protein Coding	38	GC19P019063	13.0652	https://www.genecards.org/cgi-bin/carddisp.pl?gene=SLC25A42
GALK1	Galactokinase 1	Protein Coding	47	GC17M075751	13.0218	https://www.genecards.org/cgi-bin/carddisp.pl?gene=GALK1
COX14	Cytochrome C Oxidase Assembly Factor COX14	Protein Coding	36	GC12P050113	12.9811	https://www.genecards.org/cgi-bin/carddisp.pl?gene=COX14
IL1B	Interleukin 1 Beta	Protein Coding	46	GC02M112829	12.9759	https://www.genecards.org/cgi-bin/carddisp.pl?gene=IL1B
ESR1	Estrogen Receptor 1	Protein Coding	52	GC06P151656	12.9707	https://www.genecards.org/cgi-bin/carddisp.pl?gene=ESR1
ACACA	Acetyl-CoA Carboxylase Alpha	Protein Coding	48	GC17M037084	12.8993	https://www.genecards.org/cgi-bin/carddisp.pl?gene=ACACA
SDHD	Succinate Dehydrogenase Complex Subunit D	Protein Coding	43	GC11P112087	12.8937	https://www.genecards.org/cgi-bin/carddisp.pl?gene=SDHD
CYP19A1	Cytochrome P450 Family 19 Subfamily A Member 1	Protein Coding	48	GC15M051208	12.8911	https://www.genecards.org/cgi-bin/carddisp.pl?gene=CYP19A1
GLUD1	Glutamate Dehydrogenase 1	Protein Coding	49	GC10M087050	12.8703	https://www.genecards.org/cgi-bin/carddisp.pl?gene=GLUD1
ASL	Argininosuccinate Lyase	Protein Coding	45	GC07P066075	12.8334	https://www.genecards.org/cgi-bin/carddisp.pl?gene=ASL
OCRL	OCRL Inositol Polyphosphate-5-Phosphatase	Protein Coding	44	GC0XP129539	12.832	https://www.genecards.org/cgi-bin/carddisp.pl?gene=OCRL
ACAT2	Acetyl-CoA Acetyltransferase 2	Protein Coding	44	GC06P160315	12.8307	https://www.genecards.org/cgi-bin/carddisp.pl?gene=ACAT2
PSAP	Prosaposin	Protein Coding	46	GC10M071816	12.8128	https://www.genecards.org/cgi-bin/carddisp.pl?gene=PSAP
NDUFS3	NADH:Ubiquinone Oxidoreductase Core Subunit S3	Protein Coding	46	GC11P047567	12.8025	https://www.genecards.org/cgi-bin/carddisp.pl?gene=NDUFS3
BOLA3	BolA Family Member 3	Protein Coding	38	GC02M074136	12.7763	https://www.genecards.org/cgi-bin/carddisp.pl?gene=BOLA3
GBA	Glucosylceramidase Beta	Protein Coding	48	GC01M155234	12.7712	https://www.genecards.org/cgi-bin/carddisp.pl?gene=GBA
HTRA2	HtrA Serine Peptidase 2	Protein Coding	45	GC02P074529	12.7707	https://www.genecards.org/cgi-bin/carddisp.pl?gene=HTRA2
MPO	Myeloperoxidase	Protein Coding	50	GC17M058269	12.7425	https://www.genecards.org/cgi-bin/carddisp.pl?gene=MPO
SUOX	Sulfite Oxidase	Protein Coding	45	GC12P055997	12.6917	https://www.genecards.org/cgi-bin/carddisp.pl?gene=SUOX
OXT	Oxytocin/Neurophysin I Prepropeptide	Protein Coding	38	GC20P003068	12.6644	https://www.genecards.org/cgi-bin/carddisp.pl?gene=OXT
LPIN1	Lipin 1	Protein Coding	46	GC02P011677	12.6499	https://www.genecards.org/cgi-bin/carddisp.pl?gene=LPIN1
FADS1	Fatty Acid Desaturase 1	Protein Coding	44	GC11M061799	12.6376	https://www.genecards.org/cgi-bin/carddisp.pl?gene=FADS1
AGL	Amylo-Alpha-1, 6-Glucosidase, 4-Alpha-Glucanotransferase	Protein Coding	45	GC01P099850	12.6258	https://www.genecards.org/cgi-bin/carddisp.pl?gene=AGL
CYP11A1	Cytochrome P450 Family 11 Subfamily A Member 1	Protein Coding	48	GC15M074337	12.6236	https://www.genecards.org/cgi-bin/carddisp.pl?gene=CYP11A1
SUCLA2	Succinate-CoA Ligase ADP-Forming Subunit Beta	Protein Coding	46	GC13M047745	12.5619	https://www.genecards.org/cgi-bin/carddisp.pl?gene=SUCLA2
GK	Glycerol Kinase	Protein Coding	46	GC0XP030944	12.5505	https://www.genecards.org/cgi-bin/carddisp.pl?gene=GK
DHFR	Dihydrofolate Reductase	Protein Coding	47	GC05M080626	12.5484	https://www.genecards.org/cgi-bin/carddisp.pl?gene=DHFR
ETHE1	ETHE1 Persulfide Dioxygenase	Protein Coding	41	GC19M043506	12.5397	https://www.genecards.org/cgi-bin/carddisp.pl?gene=ETHE1
PIK3C2A	Phosphatidylinositol-4-Phosphate 3-Kinase Catalytic Subunit Type 2 Alpha	Protein Coding	46	GC11M017506	12.534	https://www.genecards.org/cgi-bin/carddisp.pl?gene=PIK3C2A
SPP1	Secreted Phosphoprotein 1	Protein Coding	46	GC04P087975	12.5324	https://www.genecards.org/cgi-bin/carddisp.pl?gene=SPP1
SMPD1	Sphingomyelin Phosphodiesterase 1	Protein Coding	48	GC11P006390	12.5249	https://www.genecards.org/cgi-bin/carddisp.pl?gene=SMPD1
HK2	Hexokinase 2	Protein Coding	46	GC02P074833	12.5193	https://www.genecards.org/cgi-bin/carddisp.pl?gene=HK2
JAK2	Janus Kinase 2	Protein Coding	51	GC09P004985	12.4641	https://www.genecards.org/cgi-bin/carddisp.pl?gene=JAK2
PCK2	Phosphoenolpyruvate Carboxykinase 2, Mitochondrial	Protein Coding	46	GC14P024094	12.4467	https://www.genecards.org/cgi-bin/carddisp.pl?gene=PCK2
PNPLA2	Patatin Like Phospholipase Domain Containing 2	Protein Coding	44	GC11P001559	12.4289	https://www.genecards.org/cgi-bin/carddisp.pl?gene=PNPLA2
HAMP	Hepcidin Antimicrobial Peptide	Protein Coding	44	GC19P051384	12.4266	https://www.genecards.org/cgi-bin/carddisp.pl?gene=HAMP
KCNJ11	Potassium Inwardly Rectifying Channel Subfamily J Member 11	Protein Coding	47	GC11M017520	12.3873	https://www.genecards.org/cgi-bin/carddisp.pl?gene=KCNJ11
GAPDH	Glyceraldehyde-3-Phosphate Dehydrogenase	Protein Coding	48	GC12P018545	12.3352	https://www.genecards.org/cgi-bin/carddisp.pl?gene=GAPDH
PPARD	Peroxisome Proliferator Activated Receptor Delta	Protein Coding	46	GC06P076988	12.3202	https://www.genecards.org/cgi-bin/carddisp.pl?gene=PPARD
DDC	Dopa Decarboxylase	Protein Coding	50	GC07M050458	12.3143	https://www.genecards.org/cgi-bin/carddisp.pl?gene=DDC
PFKM	Phosphofructokinase, Muscle	Protein Coding	49	GC12P048105	12.2808	https://www.genecards.org/cgi-bin/carddisp.pl?gene=PFKM
GYS2	Glycogen Synthase 2	Protein Coding	44	GC12M021531	12.2775	https://www.genecards.org/cgi-bin/carddisp.pl?gene=GYS2
SLCO1B1	Solute Carrier Organic Anion Transporter Family Member 1B1	Protein Coding	48	GC12P021132	12.2649	https://www.genecards.org/cgi-bin/carddisp.pl?gene=SLCO1B1
ALDH7A1	Aldehyde Dehydrogenase 7 Family Member A1	Protein Coding	47	GC05M126541	12.2518	https://www.genecards.org/cgi-bin/carddisp.pl?gene=ALDH7A1
DNM1L	Dynamin 1 Like	Protein Coding	46	GC12P032679	12.2165	https://www.genecards.org/cgi-bin/carddisp.pl?gene=DNM1L
MDH1	Malate Dehydrogenase 1	Protein Coding	45	GC02P063557	12.1856	https://www.genecards.org/cgi-bin/carddisp.pl?gene=MDH1
PRDX1	Peroxiredoxin 1	Protein Coding	47	GC01M045511	12.1794	https://www.genecards.org/cgi-bin/carddisp.pl?gene=PRDX1
UGT1A9	UDP Glucuronosyltransferase Family 1 Member A9	Protein Coding	45	GC02P233671	12.1706	https://www.genecards.org/cgi-bin/carddisp.pl?gene=UGT1A9
C1QBP	Complement C1q Binding Protein	Protein Coding	44	GC17M005432	12.1539	https://www.genecards.org/cgi-bin/carddisp.pl?gene=C1QBP
CALCA	Calcitonin Related Polypeptide Alpha	Protein Coding	44	GC11M014945	12.1354	https://www.genecards.org/cgi-bin/carddisp.pl?gene=CALCA
IVD	Isovaleryl-CoA Dehydrogenase	Protein Coding	44	GC15P040405	12.0896	https://www.genecards.org/cgi-bin/carddisp.pl?gene=IVD
RARS2	Arginyl-TRNA Synthetase 2, Mitochondrial	Protein Coding	42	GC06M087514	12.0783	https://www.genecards.org/cgi-bin/carddisp.pl?gene=RARS2
HSD11B2	Hydroxysteroid 11-Beta Dehydrogenase 2	Protein Coding	46	GC16P067433	12.0652	https://www.genecards.org/cgi-bin/carddisp.pl?gene=HSD11B2
COQ8A	Coenzyme Q8A	Protein Coding	36	GC01P226939	12.0607	https://www.genecards.org/cgi-bin/carddisp.pl?gene=COQ8A
TIMM50	Translocase Of Inner Mitochondrial Membrane 50	Protein Coding	38	GC19P039480	12.0592	https://www.genecards.org/cgi-bin/carddisp.pl?gene=TIMM50
NR1H4	Nuclear Receptor Subfamily 1 Group H Member 4	Protein Coding	48	GC12P100473	12.0531	https://www.genecards.org/cgi-bin/carddisp.pl?gene=NR1H4
ARSA	Arylsulfatase A	Protein Coding	47	GC22M050622	12.0397	https://www.genecards.org/cgi-bin/carddisp.pl?gene=ARSA
SLC5A8	Solute Carrier Family 5 Member 8	Protein Coding	42	GC12M101155	12.0296	https://www.genecards.org/cgi-bin/carddisp.pl?gene=SLC5A8
TH	Tyrosine Hydroxylase	Protein Coding	50	GC11M002163	12.0214	https://www.genecards.org/cgi-bin/carddisp.pl?gene=TH
PMM2	Phosphomannomutase 2	Protein Coding	46	GC16P008788	12.0059	https://www.genecards.org/cgi-bin/carddisp.pl?gene=PMM2
NDUFAF3	NADH:Ubiquinone Oxidoreductase Complex Assembly Factor 3	Protein Coding	40	GC03P049020	12.0052	https://www.genecards.org/cgi-bin/carddisp.pl?gene=NDUFAF3
GH1	Growth Hormone 1	Protein Coding	44	GC17M063917	11.9855	https://www.genecards.org/cgi-bin/carddisp.pl?gene=GH1
MT-TF	Mitochondrially Encoded TRNA-Phe (UUU/C)	RNA Gene	14	GCMTP000580	11.9684	https://www.genecards.org/cgi-bin/carddisp.pl?gene=MT-TF
COA3	Cytochrome C Oxidase Assembly Factor 3	Protein Coding	34	GC17M042795	11.9538	https://www.genecards.org/cgi-bin/carddisp.pl?gene=COA3
RBP4	Retinol Binding Protein 4	Protein Coding	44	GC10M093591	11.919	https://www.genecards.org/cgi-bin/carddisp.pl?gene=RBP4
FAM3A	FAM3 Metabolism Regulating Signaling Molecule A	Protein Coding	35	GC0XM154506	11.9162	https://www.genecards.org/cgi-bin/carddisp.pl?gene=FAM3A
CPS1	Carbamoyl-Phosphate Synthase 1	Protein Coding	47	GC02P210477	11.9035	https://www.genecards.org/cgi-bin/carddisp.pl?gene=CPS1
NPY	Neuropeptide Y	Protein Coding	45	GC07P024290	11.8734	https://www.genecards.org/cgi-bin/carddisp.pl?gene=NPY
ALDH9A1	Aldehyde Dehydrogenase 9 Family Member A1	Protein Coding	41	GC01M165677	11.866	https://www.genecards.org/cgi-bin/carddisp.pl?gene=ALDH9A1
HK1	Hexokinase 1	Protein Coding	49	GC10P069269	11.852	https://www.genecards.org/cgi-bin/carddisp.pl?gene=HK1
B2M	Beta-2-Microglobulin	Protein Coding	48	GC15P044711	11.8398	https://www.genecards.org/cgi-bin/carddisp.pl?gene=B2M
IL10	Interleukin 10	Protein Coding	46	GC01M206767	11.8196	https://www.genecards.org/cgi-bin/carddisp.pl?gene=IL10
PRKAA2	Protein Kinase AMP-Activated Catalytic Subunit Alpha 2	Protein Coding	50	GC01P056645	11.8061	https://www.genecards.org/cgi-bin/carddisp.pl?gene=PRKAA2
ATP7A	ATPase Copper Transporting Alpha	Protein Coding	46	GC0XP077979	11.7964	https://www.genecards.org/cgi-bin/carddisp.pl?gene=ATP7A
PNP	Purine Nucleoside Phosphorylase	Protein Coding	45	GC14P020468	11.7682	https://www.genecards.org/cgi-bin/carddisp.pl?gene=PNP
GATM	Glycine Amidinotransferase	Protein Coding	45	GC15M045361	11.7634	https://www.genecards.org/cgi-bin/carddisp.pl?gene=GATM
AMN	Amnion Associated Transmembrane Protein	Protein Coding	40	GC14P102922	11.7583	https://www.genecards.org/cgi-bin/carddisp.pl?gene=AMN
SDHAF1	Succinate Dehydrogenase Complex Assembly Factor 1	Protein Coding	35	GC19P035995	11.746	https://www.genecards.org/cgi-bin/carddisp.pl?gene=SDHAF1
FLAD1	Flavin Adenine Dinucleotide Synthetase 1	Protein Coding	40	GC01P154983	11.7427	https://www.genecards.org/cgi-bin/carddisp.pl?gene=FLAD1
GSS	Glutathione Synthetase	Protein Coding	45	GC20M034928	11.7366	https://www.genecards.org/cgi-bin/carddisp.pl?gene=GSS
NDUFC2	NADH:Ubiquinone Oxidoreductase Subunit C2	Protein Coding	41	GC11M078068	11.7311	https://www.genecards.org/cgi-bin/carddisp.pl?gene=NDUFC2
IBA57	Iron-Sulfur Cluster Assembly Factor IBA57	Protein Coding	35	GC01P228165	11.6773	https://www.genecards.org/cgi-bin/carddisp.pl?gene=IBA57
REN	Renin	Protein Coding	48	GC01M204154	11.6731	https://www.genecards.org/cgi-bin/carddisp.pl?gene=REN
MRPS22	Mitochondrial Ribosomal Protein S22	Protein Coding	41	GC03P139005	11.673	https://www.genecards.org/cgi-bin/carddisp.pl?gene=MRPS22
TRMT10C	TRNA Methyltransferase 10C, Mitochondrial RNase P Subunit	Protein Coding	34	GC03P101561	11.6646	https://www.genecards.org/cgi-bin/carddisp.pl?gene=TRMT10C
POR	Cytochrome P450 Oxidoreductase	Protein Coding	49	GC07P075899	11.6238	https://www.genecards.org/cgi-bin/carddisp.pl?gene=POR
CFH	Complement Factor H	Protein Coding	46	GC01P196621	11.5952	https://www.genecards.org/cgi-bin/carddisp.pl?gene=CFH
PTEN	Phosphatase And Tensin Homolog	Protein Coding	50	GC10P090708	11.5805	https://www.genecards.org/cgi-bin/carddisp.pl?gene=PTEN
BRCA1	BRCA1 DNA Repair Associated	Protein Coding	49	GC17M043044	11.5766	https://www.genecards.org/cgi-bin/carddisp.pl?gene=BRCA1
NR1I2	Nuclear Receptor Subfamily 1 Group I Member 2	Protein Coding	45	GC03P119780	11.5764	https://www.genecards.org/cgi-bin/carddisp.pl?gene=NR1I2
COQ4	Coenzyme Q4	Protein Coding	38	GC09P128322	11.5462	https://www.genecards.org/cgi-bin/carddisp.pl?gene=COQ4
SLC25A20	Solute Carrier Family 25 Member 20	Protein Coding	45	GC03M048869	11.5346	https://www.genecards.org/cgi-bin/carddisp.pl?gene=SLC25A20
HJV	Hemojuvelin BMP Co-Receptor	Protein Coding	36	GC01M146576	11.5132	https://www.genecards.org/cgi-bin/carddisp.pl?gene=HJV
COMT	Catechol-O-Methyltransferase	Protein Coding	50	GC22P019941	11.5058	https://www.genecards.org/cgi-bin/carddisp.pl?gene=COMT
GRHPR	Glyoxylate And Hydroxypyruvate Reductase	Protein Coding	46	GC09P039535	11.4978	https://www.genecards.org/cgi-bin/carddisp.pl?gene=GRHPR
SLC16A7	Solute Carrier Family 16 Member 7	Protein Coding	43	GC12P059596	11.4921	https://www.genecards.org/cgi-bin/carddisp.pl?gene=SLC16A7
MLYCD	Malonyl-CoA Decarboxylase	Protein Coding	42	GC16P083899	11.4585	https://www.genecards.org/cgi-bin/carddisp.pl?gene=MLYCD
AHCY	Adenosylhomocysteinase	Protein Coding	48	GC20M034468	11.3814	https://www.genecards.org/cgi-bin/carddisp.pl?gene=AHCY
CTSD	Cathepsin D	Protein Coding	50	GC11M001752	11.3485	https://www.genecards.org/cgi-bin/carddisp.pl?gene=CTSD
TMEM126B	Transmembrane Protein 126B	Protein Coding	38	GC11P085628	11.3389	https://www.genecards.org/cgi-bin/carddisp.pl?gene=TMEM126B
MTO1	Mitochondrial TRNA Translation Optimization 1	Protein Coding	42	GC06P073461	11.3243	https://www.genecards.org/cgi-bin/carddisp.pl?gene=MTO1
PRKAA1	Protein Kinase AMP-Activated Catalytic Subunit Alpha 1	Protein Coding	46	GC05M040759	11.311	https://www.genecards.org/cgi-bin/carddisp.pl?gene=PRKAA1
CYP17A1	Cytochrome P450 Family 17 Subfamily A Member 1	Protein Coding	48	GC10M102830	11.3063	https://www.genecards.org/cgi-bin/carddisp.pl?gene=CYP17A1
ARG1	Arginase 1	Protein Coding	48	GC06P131473	11.3027	https://www.genecards.org/cgi-bin/carddisp.pl?gene=ARG1
NDUFA6	NADH:Ubiquinone Oxidoreductase Subunit A6	Protein Coding	44	GC22M042085	11.2975	https://www.genecards.org/cgi-bin/carddisp.pl?gene=NDUFA6
NDUFAF1	NADH:Ubiquinone Oxidoreductase Complex Assembly Factor 1	Protein Coding	41	GC15M041387	11.2745	https://www.genecards.org/cgi-bin/carddisp.pl?gene=NDUFAF1
TUFM	Tu Translation Elongation Factor, Mitochondrial	Protein Coding	45	GC16M035630	11.2581	https://www.genecards.org/cgi-bin/carddisp.pl?gene=TUFM
TAFAZZIN	Tafazzin, Phospholipid-Lysophospholipid Transacylase	Protein Coding	33	GC0XP154413	11.2443	https://www.genecards.org/cgi-bin/carddisp.pl?gene=TAFAZZIN
PIK3CA	Phosphatidylinositol-4,5-Bisphosphate 3-Kinase Catalytic Subunit Alpha	Protein Coding	52	GC03P179148	11.2428	https://www.genecards.org/cgi-bin/carddisp.pl?gene=PIK3CA
NDUFB9	NADH:Ubiquinone Oxidoreductase Subunit B9	Protein Coding	44	GC08P124539	11.2323	https://www.genecards.org/cgi-bin/carddisp.pl?gene=NDUFB9
MIR155	MicroRNA 155	RNA Gene	20	GC21P025573	11.2269	https://www.genecards.org/cgi-bin/carddisp.pl?gene=MIR155
NDUFV2	NADH:Ubiquinone Oxidoreductase Core Subunit V2	Protein Coding	44	GC18P009092	11.2202	https://www.genecards.org/cgi-bin/carddisp.pl?gene=NDUFV2
PPP1R15B	Protein Phosphatase 1 Regulatory Subunit 15B	Protein Coding	37	GC01M204484	11.2153	https://www.genecards.org/cgi-bin/carddisp.pl?gene=PPP1R15B
KL	Klotho	Protein Coding	45	GC13P033016	11.2119	https://www.genecards.org/cgi-bin/carddisp.pl?gene=KL
MRPL44	Mitochondrial Ribosomal Protein L44	Protein Coding	40	GC02P223957	11.2062	https://www.genecards.org/cgi-bin/carddisp.pl?gene=MRPL44
PKM	Pyruvate Kinase M1/2	Protein Coding	44	GC15M072199	11.2054	https://www.genecards.org/cgi-bin/carddisp.pl?gene=PKM
APOA2	Apolipoprotein A2	Protein Coding	44	GC01M161222	11.1993	https://www.genecards.org/cgi-bin/carddisp.pl?gene=APOA2
GLDC	Glycine Decarboxylase	Protein Coding	48	GC09M006522	11.1864	https://www.genecards.org/cgi-bin/carddisp.pl?gene=GLDC
EPO	Erythropoietin	Protein Coding	41	GC07P100720	11.1844	https://www.genecards.org/cgi-bin/carddisp.pl?gene=EPO
CCL2	C-C Motif Chemokine Ligand 2	Protein Coding	47	GC17P034255	11.1149	https://www.genecards.org/cgi-bin/carddisp.pl?gene=CCL2
TTR	Transthyretin	Protein Coding	48	GC18P031557	11.1055	https://www.genecards.org/cgi-bin/carddisp.pl?gene=TTR
CYP24A1	Cytochrome P450 Family 24 Subfamily A Member 1	Protein Coding	46	GC20M054153	11.1027	https://www.genecards.org/cgi-bin/carddisp.pl?gene=CYP24A1
CNR1	Cannabinoid Receptor 1	Protein Coding	46	GC06M088139	11.096	https://www.genecards.org/cgi-bin/carddisp.pl?gene=CNR1
CYB5R3	Cytochrome B5 Reductase 3	Protein Coding	45	GC22M055106	11.0863	https://www.genecards.org/cgi-bin/carddisp.pl?gene=CYB5R3
SLC25A15	Solute Carrier Family 25 Member 15	Protein Coding	43	GC13P040789	11.0744	https://www.genecards.org/cgi-bin/carddisp.pl?gene=SLC25A15
ALPP	Alkaline Phosphatase, Placental	Protein Coding	45	GC02P232378	11.0649	https://www.genecards.org/cgi-bin/carddisp.pl?gene=ALPP
NAGS	N-Acetylglutamate Synthase	Protein Coding	41	GC17P044004	11.0485	https://www.genecards.org/cgi-bin/carddisp.pl?gene=NAGS
PDHB	Pyruvate Dehydrogenase E1 Subunit Beta	Protein Coding	45	GC03M058428	11.0428	https://www.genecards.org/cgi-bin/carddisp.pl?gene=PDHB
FAH	Fumarylacetoacetate Hydrolase	Protein Coding	46	GC15P080152	11.0419	https://www.genecards.org/cgi-bin/carddisp.pl?gene=FAH
IGF2	Insulin Like Growth Factor 2	Protein Coding	48	GC11M002733	11.0389	https://www.genecards.org/cgi-bin/carddisp.pl?gene=IGF2
TGFB1	Transforming Growth Factor Beta 1	Protein Coding	50	GC19M041301	11.0363	https://www.genecards.org/cgi-bin/carddisp.pl?gene=TGFB1
TFRC	Transferrin Receptor	Protein Coding	47	GC03M196027	11.0309	https://www.genecards.org/cgi-bin/carddisp.pl?gene=TFRC
UQCRB	Ubiquinol-Cytochrome C Reductase Binding Protein	Protein Coding	43	GC08M096225	11.0252	https://www.genecards.org/cgi-bin/carddisp.pl?gene=UQCRB
TAT	Tyrosine Aminotransferase	Protein Coding	44	GC16M071565	11.0218	https://www.genecards.org/cgi-bin/carddisp.pl?gene=TAT
COA8	Cytochrome C Oxidase Assembly Factor 8	Protein Coding	27	GC14P108872	11.0018	https://www.genecards.org/cgi-bin/carddisp.pl?gene=COA8
SLC16A4	Solute Carrier Family 16 Member 4	Protein Coding	39	GC01M110362	11.0013	https://www.genecards.org/cgi-bin/carddisp.pl?gene=SLC16A4
COQ2	Coenzyme Q2, Polyprenyltransferase	Protein Coding	41	GC04M083261	10.9829	https://www.genecards.org/cgi-bin/carddisp.pl?gene=COQ2
ALDOB	Aldolase, Fructose-Bisphosphate B	Protein Coding	44	GC09M101420	10.969	https://www.genecards.org/cgi-bin/carddisp.pl?gene=ALDOB
HP	Haptoglobin	Protein Coding	45	GC16P072089	10.9689	https://www.genecards.org/cgi-bin/carddisp.pl?gene=HP
ISCU	Iron-Sulfur Cluster Assembly Enzyme	Protein Coding	44	GC12P108561	10.9528	https://www.genecards.org/cgi-bin/carddisp.pl?gene=ISCU
NR3C2	Nuclear Receptor Subfamily 3 Group C Member 2	Protein Coding	46	GC04M148078	10.9438	https://www.genecards.org/cgi-bin/carddisp.pl?gene=NR3C2
LIPA	Lipase A, Lysosomal Acid Type	Protein Coding	48	GC10M089213	10.9412	https://www.genecards.org/cgi-bin/carddisp.pl?gene=LIPA
GSR	Glutathione-Disulfide Reductase	Protein Coding	48	GC08M030678	10.9262	https://www.genecards.org/cgi-bin/carddisp.pl?gene=GSR
NDUFB11	NADH:Ubiquinone Oxidoreductase Subunit B11	Protein Coding	39	GC0XM047142	10.8681	https://www.genecards.org/cgi-bin/carddisp.pl?gene=NDUFB11
GFM1	G Elongation Factor Mitochondrial 1	Protein Coding	44	GC03P158644	10.8677	https://www.genecards.org/cgi-bin/carddisp.pl?gene=GFM1
SLC22A5	Solute Carrier Family 22 Member 5	Protein Coding	46	GC05P132369	10.8585	https://www.genecards.org/cgi-bin/carddisp.pl?gene=SLC22A5
FABP2	Fatty Acid Binding Protein 2	Protein Coding	41	GC04M119317	10.8554	https://www.genecards.org/cgi-bin/carddisp.pl?gene=FABP2
TLR4	Toll Like Receptor 4	Protein Coding	50	GC09P117704	10.8529	https://www.genecards.org/cgi-bin/carddisp.pl?gene=TLR4
AIFM1	Apoptosis Inducing Factor Mitochondria Associated 1	Protein Coding	47	GC0XM130129	10.849	https://www.genecards.org/cgi-bin/carddisp.pl?gene=AIFM1
NDUFA9	NADH:Ubiquinone Oxidoreductase Subunit A9	Protein Coding	44	GC12P004649	10.8307	https://www.genecards.org/cgi-bin/carddisp.pl?gene=NDUFA9
RYR1	Ryanodine Receptor 1	Protein Coding	46	GC19P051535	10.8279	https://www.genecards.org/cgi-bin/carddisp.pl?gene=RYR1
ATAD3A	ATPase Family AAA Domain Containing 3A	Protein Coding	39	GC01P003384	10.8113	https://www.genecards.org/cgi-bin/carddisp.pl?gene=ATAD3A
CFTR	CF Transmembrane Conductance Regulator	Protein Coding	50	GC07P117287	10.7943	https://www.genecards.org/cgi-bin/carddisp.pl?gene=CFTR
SLC12A1	Solute Carrier Family 12 Member 1	Protein Coding	47	GC15P048191	10.791	https://www.genecards.org/cgi-bin/carddisp.pl?gene=SLC12A1
MFSD2A	Major Facilitator Superfamily Domain Containing 2A	Protein Coding	40	GC01P039955	10.7792	https://www.genecards.org/cgi-bin/carddisp.pl?gene=MFSD2A
FBXL4	F-Box And Leucine Rich Repeat Protein 4	Protein Coding	39	GC06M098868	10.7503	https://www.genecards.org/cgi-bin/carddisp.pl?gene=FBXL4
EPRS1	Glutamyl-Prolyl-TRNA Synthetase 1	Protein Coding	36	GC01M219969	10.7396	https://www.genecards.org/cgi-bin/carddisp.pl?gene=EPRS1
SLC40A1	Solute Carrier Family 40 Member 1	Protein Coding	45	GC02M189560	10.726	https://www.genecards.org/cgi-bin/carddisp.pl?gene=SLC40A1
TARS2	Threonyl-TRNA Synthetase 2, Mitochondrial	Protein Coding	42	GC01P150536	10.7088	https://www.genecards.org/cgi-bin/carddisp.pl?gene=TARS2
PTGS2	Prostaglandin-Endoperoxide Synthase 2	Protein Coding	48	GC01M186640	10.7061	https://www.genecards.org/cgi-bin/carddisp.pl?gene=PTGS2
GAMT	Guanidinoacetate N-Methyltransferase	Protein Coding	45	GC19M001397	10.6782	https://www.genecards.org/cgi-bin/carddisp.pl?gene=GAMT
PDSS1	Decaprenyl Diphosphate Synthase Subunit 1	Protein Coding	42	GC10P026697	10.6545	https://www.genecards.org/cgi-bin/carddisp.pl?gene=PDSS1
SLC12A3	Solute Carrier Family 12 Member 3	Protein Coding	46	GC16P056865	10.65	https://www.genecards.org/cgi-bin/carddisp.pl?gene=SLC12A3
MT-TS1	Mitochondrially Encoded TRNA-Ser (UCN) 1	RNA Gene	15	GCMTM007447	10.6113	https://www.genecards.org/cgi-bin/carddisp.pl?gene=MT-TS1
PTHLH	Parathyroid Hormone Like Hormone	Protein Coding	46	GC12M027959	10.6009	https://www.genecards.org/cgi-bin/carddisp.pl?gene=PTHLH
BMP1	Bone Morphogenetic Protein 1	Protein Coding	48	GC08P022164	10.5927	https://www.genecards.org/cgi-bin/carddisp.pl?gene=BMP1
NDUFB10	NADH:Ubiquinone Oxidoreductase Subunit B10	Protein Coding	43	GC16P009889	10.5526	https://www.genecards.org/cgi-bin/carddisp.pl?gene=NDUFB10
PHKA2	Phosphorylase Kinase Regulatory Subunit Alpha 2	Protein Coding	45	GC0XM018892	10.5454	https://www.genecards.org/cgi-bin/carddisp.pl?gene=PHKA2
IARS2	Isoleucyl-TRNA Synthetase 2, Mitochondrial	Protein Coding	41	GC01P220094	10.5261	https://www.genecards.org/cgi-bin/carddisp.pl?gene=IARS2
CAV1	Caveolin 1	Protein Coding	47	GC07P116524	10.5255	https://www.genecards.org/cgi-bin/carddisp.pl?gene=CAV1
TPI1	Triosephosphate Isomerase 1	Protein Coding	46	GC12P018562	10.4984	https://www.genecards.org/cgi-bin/carddisp.pl?gene=TPI1
DNAJC19	DnaJ Heat Shock Protein Family (Hsp40) Member C19	Protein Coding	41	GC03M180983	10.4945	https://www.genecards.org/cgi-bin/carddisp.pl?gene=DNAJC19
ADRB2	Adrenoceptor Beta 2	Protein Coding	48	GC05P148825	10.4809	https://www.genecards.org/cgi-bin/carddisp.pl?gene=ADRB2
SLC16A3	Solute Carrier Family 16 Member 3	Protein Coding	44	GC17P082217	10.4728	https://www.genecards.org/cgi-bin/carddisp.pl?gene=SLC16A3
EHHADH	Enoyl-CoA Hydratase And 3-Hydroxyacyl CoA Dehydrogenase	Protein Coding	44	GC03M185190	10.4665	https://www.genecards.org/cgi-bin/carddisp.pl?gene=EHHADH
SLC25A3	Solute Carrier Family 25 Member 3	Protein Coding	44	GC12P098593	10.4513	https://www.genecards.org/cgi-bin/carddisp.pl?gene=SLC25A3
MIR21	MicroRNA 21	RNA Gene	25	GC17P059841	10.4297	https://www.genecards.org/cgi-bin/carddisp.pl?gene=MIR21
MC4R	Melanocortin 4 Receptor	Protein Coding	45	GC18M060371	10.4224	https://www.genecards.org/cgi-bin/carddisp.pl?gene=MC4R
PPIG	Peptidylprolyl Isomerase G	Protein Coding	41	GC02P169584	10.4054	https://www.genecards.org/cgi-bin/carddisp.pl?gene=PPIG
ADH1B	Alcohol Dehydrogenase 1B (Class I), Beta Polypeptide	Protein Coding	44	GC04M099304	10.3967	https://www.genecards.org/cgi-bin/carddisp.pl?gene=ADH1B
NQO1	NAD(P)H Quinone Dehydrogenase 1	Protein Coding	47	GC16M069706	10.3607	https://www.genecards.org/cgi-bin/carddisp.pl?gene=NQO1
CYCS	Cytochrome C, Somatic	Protein Coding	47	GC07M025118	10.3565	https://www.genecards.org/cgi-bin/carddisp.pl?gene=CYCS
SLC5A12	Solute Carrier Family 5 Member 12	Protein Coding	38	GC11M026648	10.343	https://www.genecards.org/cgi-bin/carddisp.pl?gene=SLC5A12
SLC11A2	Solute Carrier Family 11 Member 2	Protein Coding	47	GC12M050952	10.2807	https://www.genecards.org/cgi-bin/carddisp.pl?gene=SLC11A2
NFU1	NFU1 Iron-Sulfur Cluster Scaffold	Protein Coding	41	GC02M069395	10.2648	https://www.genecards.org/cgi-bin/carddisp.pl?gene=NFU1
COX20	Cytochrome C Oxidase Assembly Factor COX20	Protein Coding	38	GC01P244839	10.2527	https://www.genecards.org/cgi-bin/carddisp.pl?gene=COX20
PRKAB1	Protein Kinase AMP-Activated Non-Catalytic Subunit Beta 1	Protein Coding	46	GC12P119632	10.2503	https://www.genecards.org/cgi-bin/carddisp.pl?gene=PRKAB1
ALDH3A2	Aldehyde Dehydrogenase 3 Family Member A2	Protein Coding	45	GC17P019648	10.2433	https://www.genecards.org/cgi-bin/carddisp.pl?gene=ALDH3A2
GFM2	GTP Dependent Ribosome Recycling Factor Mitochondrial 2	Protein Coding	40	GC05M074721	10.242	https://www.genecards.org/cgi-bin/carddisp.pl?gene=GFM2
PET117	PET117 Cytochrome C Oxidase Chaperone	Protein Coding	30	GC20P018119	10.2417	https://www.genecards.org/cgi-bin/carddisp.pl?gene=PET117
FMO3	Flavin Containing Dimethylaniline Monoxygenase 3	Protein Coding	46	GC01P171090	10.2248	https://www.genecards.org/cgi-bin/carddisp.pl?gene=FMO3
ALPL	Alkaline Phosphatase, Biomineralization Associated	Protein Coding	51	GC01P021508	10.2015	https://www.genecards.org/cgi-bin/carddisp.pl?gene=ALPL
UCP1	Uncoupling Protein 1	Protein Coding	44	GC04M140559	10.1636	https://www.genecards.org/cgi-bin/carddisp.pl?gene=UCP1
OXCT1	3-Oxoacid CoA-Transferase 1	Protein Coding	44	GC05M041732	10.1269	https://www.genecards.org/cgi-bin/carddisp.pl?gene=OXCT1
PPA2	Inorganic Pyrophosphatase 2	Protein Coding	41	GC04M105369	10.1204	https://www.genecards.org/cgi-bin/carddisp.pl?gene=PPA2
NDUFA4	NDUFA4 Mitochondrial Complex Associated	Protein Coding	43	GC07M010938	10.1185	https://www.genecards.org/cgi-bin/carddisp.pl?gene=NDUFA4
GBE1	1,4-Alpha-Glucan Branching Enzyme 1	Protein Coding	44	GC03M081489	10.0893	https://www.genecards.org/cgi-bin/carddisp.pl?gene=GBE1
FGF21	Fibroblast Growth Factor 21	Protein Coding	38	GC19P052252	10.0798	https://www.genecards.org/cgi-bin/carddisp.pl?gene=FGF21
SLC25A1	Solute Carrier Family 25 Member 1	Protein Coding	46	GC22M019264	10.0696	https://www.genecards.org/cgi-bin/carddisp.pl?gene=SLC25A1
SOD2	Superoxide Dismutase 2	Protein Coding	49	GC06M159669	10.0683	https://www.genecards.org/cgi-bin/carddisp.pl?gene=SOD2
NDUFAF4	NADH:Ubiquinone Oxidoreductase Complex Assembly Factor 4	Protein Coding	42	GC06M096889	10.0601	https://www.genecards.org/cgi-bin/carddisp.pl?gene=NDUFAF4
TCF7L2	Transcription Factor 7 Like 2	Protein Coding	46	GC10P112950	10.0487	https://www.genecards.org/cgi-bin/carddisp.pl?gene=TCF7L2
BCL2	BCL2 Apoptosis Regulator	Protein Coding	49	GC18M063123	10.0466	https://www.genecards.org/cgi-bin/carddisp.pl?gene=BCL2
PNPLA3	Patatin Like Phospholipase Domain Containing 3	Protein Coding	41	GC22P043923	10.0439	https://www.genecards.org/cgi-bin/carddisp.pl?gene=PNPLA3
MIR34A	MicroRNA 34a	RNA Gene	23	GC01M009151	10.0327	https://www.genecards.org/cgi-bin/carddisp.pl?gene=MIR34A
SI	Sucrase-Isomaltase	Protein Coding	44	GC03M164978	10.0256	https://www.genecards.org/cgi-bin/carddisp.pl?gene=SI
STAR	Steroidogenic Acute Regulatory Protein	Protein Coding	45	GC08M038145	10.0227	https://www.genecards.org/cgi-bin/carddisp.pl?gene=STAR
UMPS	Uridine Monophosphate Synthetase	Protein Coding	45	GC03P124730	10.0203	https://www.genecards.org/cgi-bin/carddisp.pl?gene=UMPS
BAAT	Bile Acid-CoA:Amino Acid N-Acyltransferase	Protein Coding	43	GC09M101354	10.012	https://www.genecards.org/cgi-bin/carddisp.pl?gene=BAAT
HLA-DRB1	Major Histocompatibility Complex, Class II, DR Beta 1	Protein Coding	46	GC06M032578	10.0006	https://www.genecards.org/cgi-bin/carddisp.pl?gene=HLA-DRB1
NPPA	Natriuretic Peptide A	Protein Coding	45	GC01M011846	9.99478	https://www.genecards.org/cgi-bin/carddisp.pl?gene=NPPA
UGT1A	UDP Glucuronosyltransferase Family 1 Member A Complex Locus	Uncategorized	11	GC02P233592	9.98969	https://www.genecards.org/cgi-bin/carddisp.pl?gene=UGT1A
H2AC18	H2A Clustered Histone 18	Protein Coding	26	GC01M151368	9.98884	https://www.genecards.org/cgi-bin/carddisp.pl?gene=H2AC18
CHAT	Choline O-Acetyltransferase	Protein Coding	47	GC10P049609	9.96284	https://www.genecards.org/cgi-bin/carddisp.pl?gene=CHAT
IGF1R	Insulin Like Growth Factor 1 Receptor	Protein Coding	53	GC15P098648	9.95706	https://www.genecards.org/cgi-bin/carddisp.pl?gene=IGF1R
NDUFS6	NADH:Ubiquinone Oxidoreductase Subunit S6	Protein Coding	44	GC05P001801	9.95192	https://www.genecards.org/cgi-bin/carddisp.pl?gene=NDUFS6
NDUFA2	NADH:Ubiquinone Oxidoreductase Subunit A2	Protein Coding	42	GC05M140672	9.95122	https://www.genecards.org/cgi-bin/carddisp.pl?gene=NDUFA2
CXCL8	C-X-C Motif Chemokine Ligand 8	Protein Coding	40	GC04P073740	9.94855	https://www.genecards.org/cgi-bin/carddisp.pl?gene=CXCL8
MT-TQ	Mitochondrially Encoded TRNA-Gln (CAA/G)	RNA Gene	13	GCMTM004331	9.94108	https://www.genecards.org/cgi-bin/carddisp.pl?gene=MT-TQ
HMGCS2	3-Hydroxy-3-Methylglutaryl-CoA Synthase 2	Protein Coding	45	GC01M119747	9.92917	https://www.genecards.org/cgi-bin/carddisp.pl?gene=HMGCS2
GLS	Glutaminase	Protein Coding	48	GC02P190880	9.89504	https://www.genecards.org/cgi-bin/carddisp.pl?gene=GLS
ABCC2	ATP Binding Cassette Subfamily C Member 2	Protein Coding	48	GC10P099782	9.87985	https://www.genecards.org/cgi-bin/carddisp.pl?gene=ABCC2
MT-TE	Mitochondrially Encoded TRNA-Glu (GAA/G)	RNA Gene	13	GCMTM014676	9.87133	https://www.genecards.org/cgi-bin/carddisp.pl?gene=MT-TE
CA2	Carbonic Anhydrase 2	Protein Coding	49	GC08P085463	9.84503	https://www.genecards.org/cgi-bin/carddisp.pl?gene=CA2
NADK2	NAD Kinase 2, Mitochondrial	Protein Coding	37	GC05M036194	9.80934	https://www.genecards.org/cgi-bin/carddisp.pl?gene=NADK2
KRAS	KRAS Proto-Oncogene, GTPase	Protein Coding	49	GC12M025204	9.79719	https://www.genecards.org/cgi-bin/carddisp.pl?gene=KRAS
LCT	Lactase	Protein Coding	42	GC02M135787	9.78132	https://www.genecards.org/cgi-bin/carddisp.pl?gene=LCT
ACADSB	Acyl-CoA Dehydrogenase Short/Branched Chain	Protein Coding	45	GC10P123008	9.76572	https://www.genecards.org/cgi-bin/carddisp.pl?gene=ACADSB
ACADL	Acyl-CoA Dehydrogenase Long Chain	Protein Coding	41	GC02M210187	9.74595	https://www.genecards.org/cgi-bin/carddisp.pl?gene=ACADL
D2HGDH	D-2-Hydroxyglutarate Dehydrogenase	Protein Coding	41	GC02P241734	9.74301	https://www.genecards.org/cgi-bin/carddisp.pl?gene=D2HGDH
PDSS2	Decaprenyl Diphosphate Synthase Subunit 2	Protein Coding	41	GC06M107152	9.74019	https://www.genecards.org/cgi-bin/carddisp.pl?gene=PDSS2
H6PD	Hexose-6-Phosphate Dehydrogenase/Glucose 1-Dehydrogenase	Protein Coding	42	GC01P009234	9.73313	https://www.genecards.org/cgi-bin/carddisp.pl?gene=H6PD
MAT1A	Methionine Adenosyltransferase 1A	Protein Coding	46	GC10M080271	9.72783	https://www.genecards.org/cgi-bin/carddisp.pl?gene=MAT1A
NDUFA11	NADH:Ubiquinone Oxidoreductase Subunit A11	Protein Coding	38	GC19M005891	9.71091	https://www.genecards.org/cgi-bin/carddisp.pl?gene=NDUFA11
AHR	Aryl Hydrocarbon Receptor	Protein Coding	48	GC07P016916	9.71039	https://www.genecards.org/cgi-bin/carddisp.pl?gene=AHR
THBD	Thrombomodulin	Protein Coding	45	GC20M023026	9.70689	https://www.genecards.org/cgi-bin/carddisp.pl?gene=THBD
LYRM7	LYR Motif Containing 7	Protein Coding	37	GC05P131170	9.70378	https://www.genecards.org/cgi-bin/carddisp.pl?gene=LYRM7
ALDOA	Aldolase, Fructose-Bisphosphate A	Protein Coding	47	GC16P030064	9.70159	https://www.genecards.org/cgi-bin/carddisp.pl?gene=ALDOA
ALOX5	Arachidonate 5-Lipoxygenase	Protein Coding	48	GC10P045374	9.69356	https://www.genecards.org/cgi-bin/carddisp.pl?gene=ALOX5
MRPS28	Mitochondrial Ribosomal Protein S28	Protein Coding	40	GC08M079938	9.67609	https://www.genecards.org/cgi-bin/carddisp.pl?gene=MRPS28
FTO	FTO Alpha-Ketoglutarate Dependent Dioxygenase	Protein Coding	45	GC16P053787	9.66385	https://www.genecards.org/cgi-bin/carddisp.pl?gene=FTO
NAXE	NAD(P)HX Epimerase	Protein Coding	34	GC01P156591	9.66167	https://www.genecards.org/cgi-bin/carddisp.pl?gene=NAXE
GLUL	Glutamate-Ammonia Ligase	Protein Coding	48	GC01M182378	9.65463	https://www.genecards.org/cgi-bin/carddisp.pl?gene=GLUL
ABCG5	ATP Binding Cassette Subfamily G Member 5	Protein Coding	45	GC02M043806	9.65344	https://www.genecards.org/cgi-bin/carddisp.pl?gene=ABCG5
GCKR	Glucokinase Regulator	Protein Coding	42	GC02P027496	9.65158	https://www.genecards.org/cgi-bin/carddisp.pl?gene=GCKR
HAGH	Hydroxyacylglutathione Hydrolase	Protein Coding	41	GC16M001795	9.65112	https://www.genecards.org/cgi-bin/carddisp.pl?gene=HAGH
APP	Amyloid Beta Precursor Protein	Protein Coding	50	GC21M025880	9.63814	https://www.genecards.org/cgi-bin/carddisp.pl?gene=APP
CEL	Carboxyl Ester Lipase	Protein Coding	47	GC09P133061	9.63294	https://www.genecards.org/cgi-bin/carddisp.pl?gene=CEL
UGT1A4	UDP Glucuronosyltransferase Family 1 Member A4	Protein Coding	42	GC02P233718	9.63265	https://www.genecards.org/cgi-bin/carddisp.pl?gene=UGT1A4
NDUFAF8	NADH:Ubiquinone Oxidoreductase Complex Assembly Factor 8	Protein Coding	25	GC17P081241	9.61732	https://www.genecards.org/cgi-bin/carddisp.pl?gene=NDUFAF8
DPP4	Dipeptidyl Peptidase 4	Protein Coding	49	GC02M161992	9.60578	https://www.genecards.org/cgi-bin/carddisp.pl?gene=DPP4
PUS1	Pseudouridine Synthase 1	Protein Coding	42	GC12P131929	9.60249	https://www.genecards.org/cgi-bin/carddisp.pl?gene=PUS1
CHEK2	Checkpoint Kinase 2	Protein Coding	52	GC22M028687	9.56954	https://www.genecards.org/cgi-bin/carddisp.pl?gene=CHEK2
OPA1	OPA1 Mitochondrial Dynamin Like GTPase	Protein Coding	44	GC03P193594	9.55912	https://www.genecards.org/cgi-bin/carddisp.pl?gene=OPA1
MB	Myoglobin	Protein Coding	43	GC22M035606	9.55806	https://www.genecards.org/cgi-bin/carddisp.pl?gene=MB
ADAMTS13	ADAM Metallopeptidase With Thrombospondin Type 1 Motif 13	Protein Coding	48	GC09P133414	9.55699	https://www.genecards.org/cgi-bin/carddisp.pl?gene=ADAMTS13
HCAR1	Hydroxycarboxylic Acid Receptor 1	Protein Coding	37	GC12M122726	9.53706	https://www.genecards.org/cgi-bin/carddisp.pl?gene=HCAR1
IAPP	Islet Amyloid Polypeptide	Protein Coding	41	GC12P021354	9.53593	https://www.genecards.org/cgi-bin/carddisp.pl?gene=IAPP
IGFBP3	Insulin Like Growth Factor Binding Protein 3	Protein Coding	45	GC07M045912	9.50898	https://www.genecards.org/cgi-bin/carddisp.pl?gene=IGFBP3
MIR17	MicroRNA 17	RNA Gene	21	GC13P091350	9.49838	https://www.genecards.org/cgi-bin/carddisp.pl?gene=MIR17
MT-TL2	Mitochondrially Encoded TRNA-Leu (CUN) 2	RNA Gene	13	GCMTP012268	9.49313	https://www.genecards.org/cgi-bin/carddisp.pl?gene=MT-TL2
GNE	Glucosamine (UDP-N-Acetyl)-2-Epimerase/N-Acetylmannosamine Kinase	Protein Coding	43	GC09M036214	9.49107	https://www.genecards.org/cgi-bin/carddisp.pl?gene=GNE
MAOA	Monoamine Oxidase A	Protein Coding	48	GC0XP043654	9.48295	https://www.genecards.org/cgi-bin/carddisp.pl?gene=MAOA
SCD	Stearoyl-CoA Desaturase	Protein Coding	49	GC10P100347	9.48236	https://www.genecards.org/cgi-bin/carddisp.pl?gene=SCD
CYP4F2	Cytochrome P450 Family 4 Subfamily F Member 2	Protein Coding	45	GC19M015878	9.46276	https://www.genecards.org/cgi-bin/carddisp.pl?gene=CYP4F2
TK2	Thymidine Kinase 2	Protein Coding	41	GC16M066508	9.4556	https://www.genecards.org/cgi-bin/carddisp.pl?gene=TK2
NGLY1	N-Glycanase 1	Protein Coding	44	GC03M025718	9.44134	https://www.genecards.org/cgi-bin/carddisp.pl?gene=NGLY1
ADK	Adenosine Kinase	Protein Coding	49	GC10P074152	9.43364	https://www.genecards.org/cgi-bin/carddisp.pl?gene=ADK
IRS2	Insulin Receptor Substrate 2	Protein Coding	45	GC13M109752	9.41426	https://www.genecards.org/cgi-bin/carddisp.pl?gene=IRS2
PLIN1	Perilipin 1	Protein Coding	45	GC15M089664	9.40603	https://www.genecards.org/cgi-bin/carddisp.pl?gene=PLIN1
SLC6A3	Solute Carrier Family 6 Member 3	Protein Coding	49	GC05M001392	9.40413	https://www.genecards.org/cgi-bin/carddisp.pl?gene=SLC6A3
NR1I3	Nuclear Receptor Subfamily 1 Group I Member 3	Protein Coding	44	GC01M161229	9.40176	https://www.genecards.org/cgi-bin/carddisp.pl?gene=NR1I3
SLC3A1	Solute Carrier Family 3 Member 1	Protein Coding	46	GC02P044275	9.39275	https://www.genecards.org/cgi-bin/carddisp.pl?gene=SLC3A1
TSFM	Ts Translation Elongation Factor, Mitochondrial	Protein Coding	43	GC12P057778	9.39102	https://www.genecards.org/cgi-bin/carddisp.pl?gene=TSFM
PARK7	Parkinsonism Associated Deglycase	Protein Coding	44	GC01P008078	9.3842	https://www.genecards.org/cgi-bin/carddisp.pl?gene=PARK7
IGFBP1	Insulin Like Growth Factor Binding Protein 1	Protein Coding	42	GC07P047504	9.38274	https://www.genecards.org/cgi-bin/carddisp.pl?gene=IGFBP1
PIGA	Phosphatidylinositol Glycan Anchor Biosynthesis Class A	Protein Coding	44	GC0XM015319	9.37147	https://www.genecards.org/cgi-bin/carddisp.pl?gene=PIGA
TPO	Thyroid Peroxidase	Protein Coding	48	GC02P001374	9.35498	https://www.genecards.org/cgi-bin/carddisp.pl?gene=TPO
CYP3A7	Cytochrome P450 Family 3 Subfamily A Member 7	Protein Coding	42	GC07M099705	9.35367	https://www.genecards.org/cgi-bin/carddisp.pl?gene=CYP3A7
GHR	Growth Hormone Receptor	Protein Coding	45	GC05P042429	9.35177	https://www.genecards.org/cgi-bin/carddisp.pl?gene=GHR
COQ9	Coenzyme Q9	Protein Coding	41	GC16P057447	9.34585	https://www.genecards.org/cgi-bin/carddisp.pl?gene=COQ9
MIR143	MicroRNA 143	RNA Gene	24	GC05P149410	9.34294	https://www.genecards.org/cgi-bin/carddisp.pl?gene=MIR143
GPD1	Glycerol-3-Phosphate Dehydrogenase 1	Protein Coding	44	GC12P050110	9.33717	https://www.genecards.org/cgi-bin/carddisp.pl?gene=GPD1
AKT2	AKT Serine/Threonine Kinase 2	Protein Coding	52	GC19M040230	9.33166	https://www.genecards.org/cgi-bin/carddisp.pl?gene=AKT2
STAT3	Signal Transducer And Activator Of Transcription 3	Protein Coding	50	GC17M042313	9.32916	https://www.genecards.org/cgi-bin/carddisp.pl?gene=STAT3
CASP3	Caspase 3	Protein Coding	48	GC04M184627	9.32305	https://www.genecards.org/cgi-bin/carddisp.pl?gene=CASP3
MECP2	Methyl-CpG Binding Protein 2	Protein Coding	44	GC0XM154021	9.31578	https://www.genecards.org/cgi-bin/carddisp.pl?gene=MECP2
CYP2J2	Cytochrome P450 Family 2 Subfamily J Member 2	Protein Coding	44	GC01M059893	9.31487	https://www.genecards.org/cgi-bin/carddisp.pl?gene=CYP2J2
MTRFR	Mitochondrial Translation Release Factor In Rescue	Protein Coding	29	GC12P123233	9.30877	https://www.genecards.org/cgi-bin/carddisp.pl?gene=MTRFR
NEU1	Neuraminidase 1	Protein Coding	44	GC06M031857	9.30519	https://www.genecards.org/cgi-bin/carddisp.pl?gene=NEU1
ISCA1	Iron-Sulfur Cluster Assembly 1	Protein Coding	38	GC09M086264	9.30446	https://www.genecards.org/cgi-bin/carddisp.pl?gene=ISCA1
SCNN1A	Sodium Channel Epithelial 1 Subunit Alpha	Protein Coding	47	GC12M006346	9.29553	https://www.genecards.org/cgi-bin/carddisp.pl?gene=SCNN1A
MT-TI	Mitochondrially Encoded TRNA-Ile (AUU/C)	RNA Gene	13	GCMTP004265	9.29012	https://www.genecards.org/cgi-bin/carddisp.pl?gene=MT-TI
ATP6V1B1	ATPase H+ Transporting V1 Subunit B1	Protein Coding	44	GC02P070935	9.28695	https://www.genecards.org/cgi-bin/carddisp.pl?gene=ATP6V1B1
ALDH18A1	Aldehyde Dehydrogenase 18 Family Member A1	Protein Coding	44	GC10M095605	9.2786	https://www.genecards.org/cgi-bin/carddisp.pl?gene=ALDH18A1
DLAT	Dihydrolipoamide S-Acetyltransferase	Protein Coding	45	GC11P112026	9.26926	https://www.genecards.org/cgi-bin/carddisp.pl?gene=DLAT
DNMT1	DNA Methyltransferase 1	Protein Coding	50	GC19M010133	9.26904	https://www.genecards.org/cgi-bin/carddisp.pl?gene=DNMT1
ACAD8	Acyl-CoA Dehydrogenase Family Member 8	Protein Coding	44	GC11P134253	9.25626	https://www.genecards.org/cgi-bin/carddisp.pl?gene=ACAD8
ADIPOR2	Adiponectin Receptor 2	Protein Coding	42	GC12P001670	9.23467	https://www.genecards.org/cgi-bin/carddisp.pl?gene=ADIPOR2
DGKE	Diacylglycerol Kinase Epsilon	Protein Coding	47	GC17P056834	9.22421	https://www.genecards.org/cgi-bin/carddisp.pl?gene=DGKE
CYP11B2	Cytochrome P450 Family 11 Subfamily B Member 2	Protein Coding	48	GC08M142910	9.18706	https://www.genecards.org/cgi-bin/carddisp.pl?gene=CYP11B2
CD46	CD46 Molecule	Protein Coding	46	GC01P207752	9.17306	https://www.genecards.org/cgi-bin/carddisp.pl?gene=CD46
SERPINA1	Serpin Family A Member 1	Protein Coding	48	GC14M094376	9.16774	https://www.genecards.org/cgi-bin/carddisp.pl?gene=SERPINA1
CSN1S1	Casein Alpha S1	Protein Coding	35	GC04P069932	9.15911	https://www.genecards.org/cgi-bin/carddisp.pl?gene=CSN1S1
SST	Somatostatin	Protein Coding	41	GC03M187668	9.15627	https://www.genecards.org/cgi-bin/carddisp.pl?gene=SST
TXN2	Thioredoxin 2	Protein Coding	44	GC22M036467	9.15581	https://www.genecards.org/cgi-bin/carddisp.pl?gene=TXN2
MOCS2	Molybdenum Cofactor Synthesis 2	Protein Coding	41	GC05M053095	9.15225	https://www.genecards.org/cgi-bin/carddisp.pl?gene=MOCS2
TYMS	Thymidylate Synthetase	Protein Coding	46	GC18P000657	9.14718	https://www.genecards.org/cgi-bin/carddisp.pl?gene=TYMS
MRPL12	Mitochondrial Ribosomal Protein L12	Protein Coding	40	GC17P081704	9.13329	https://www.genecards.org/cgi-bin/carddisp.pl?gene=MRPL12
PRPS1	Phosphoribosyl Pyrophosphate Synthetase 1	Protein Coding	46	GC0XP107628	9.12265	https://www.genecards.org/cgi-bin/carddisp.pl?gene=PRPS1
IDH2	Isocitrate Dehydrogenase (NADP(+)) 2	Protein Coding	51	GC15M090083	9.12211	https://www.genecards.org/cgi-bin/carddisp.pl?gene=IDH2
TTC19	Tetratricopeptide Repeat Domain 19	Protein Coding	40	GC17P015999	9.1191	https://www.genecards.org/cgi-bin/carddisp.pl?gene=TTC19
CYP7B1	Cytochrome P450 Family 7 Subfamily B Member 1	Protein Coding	45	GC08M064587	9.10834	https://www.genecards.org/cgi-bin/carddisp.pl?gene=CYP7B1
YARS1	Tyrosyl-TRNA Synthetase 1	Protein Coding	35	GC01M032776	9.09058	https://www.genecards.org/cgi-bin/carddisp.pl?gene=YARS1
NDUFA10	NADH:Ubiquinone Oxidoreductase Subunit A10	Protein Coding	44	GC02M239893	9.08362	https://www.genecards.org/cgi-bin/carddisp.pl?gene=NDUFA10
CYP26A1	Cytochrome P450 Family 26 Subfamily A Member 1	Protein Coding	44	GC10P093073	9.08305	https://www.genecards.org/cgi-bin/carddisp.pl?gene=CYP26A1
MMP1	Matrix Metallopeptidase 1	Protein Coding	51	GC11M102810	9.07424	https://www.genecards.org/cgi-bin/carddisp.pl?gene=MMP1
GLA	Galactosidase Alpha	Protein Coding	47	GC0XM101393	9.06275	https://www.genecards.org/cgi-bin/carddisp.pl?gene=GLA
MAOB	Monoamine Oxidase B	Protein Coding	42	GC0XM043766	9.05877	https://www.genecards.org/cgi-bin/carddisp.pl?gene=MAOB
SLC6A8	Solute Carrier Family 6 Member 8	Protein Coding	46	GC0XP153688	9.04965	https://www.genecards.org/cgi-bin/carddisp.pl?gene=SLC6A8
TNFSF11	TNF Superfamily Member 11	Protein Coding	46	GC13P042562	9.04288	https://www.genecards.org/cgi-bin/carddisp.pl?gene=TNFSF11
SCARB1	Scavenger Receptor Class B Member 1	Protein Coding	46	GC12M124776	9.03615	https://www.genecards.org/cgi-bin/carddisp.pl?gene=SCARB1
NR1H3	Nuclear Receptor Subfamily 1 Group H Member 3	Protein Coding	46	GC11P047248	9.03603	https://www.genecards.org/cgi-bin/carddisp.pl?gene=NR1H3
SQOR	Sulfide Quinone Oxidoreductase	Protein Coding	29	GC15P045632	9.02339	https://www.genecards.org/cgi-bin/carddisp.pl?gene=SQOR
CHKA	Choline Kinase Alpha	Protein Coding	42	GC11M068052	9.01757	https://www.genecards.org/cgi-bin/carddisp.pl?gene=CHKA
CCND1	Cyclin D1	Protein Coding	50	GC11P069641	9.00924	https://www.genecards.org/cgi-bin/carddisp.pl?gene=CCND1
GUSB	Glucuronidase Beta	Protein Coding	47	GC07M065960	9.00625	https://www.genecards.org/cgi-bin/carddisp.pl?gene=GUSB
AKR1D1	Aldo-Keto Reductase Family 1 Member D1	Protein Coding	45	GC07P138003	8.98769	https://www.genecards.org/cgi-bin/carddisp.pl?gene=AKR1D1
TIMMDC1	Translocase Of Inner Mitochondrial Membrane Domain Containing 1	Protein Coding	37	GC03P119498	8.95735	https://www.genecards.org/cgi-bin/carddisp.pl?gene=TIMMDC1
RMND1	Required For Meiotic Nuclear Division 1 Homolog	Protein Coding	37	GC06M151404	8.947	https://www.genecards.org/cgi-bin/carddisp.pl?gene=RMND1
AARS2	Alanyl-TRNA Synthetase 2, Mitochondrial	Protein Coding	42	GC06M044297	8.94536	https://www.genecards.org/cgi-bin/carddisp.pl?gene=AARS2
CLPB	Caseinolytic Mitochondrial Matrix Peptidase Chaperone Subunit B	Protein Coding	43	GC11M084930	8.90645	https://www.genecards.org/cgi-bin/carddisp.pl?gene=CLPB
ATPAF2	ATP Synthase Mitochondrial F1 Complex Assembly Factor 2	Protein Coding	38	GC17M017977	8.8996	https://www.genecards.org/cgi-bin/carddisp.pl?gene=ATPAF2
NUBPL	NUBP Iron-Sulfur Cluster Assembly Factor, Mitochondrial	Protein Coding	40	GC14P031489	8.89759	https://www.genecards.org/cgi-bin/carddisp.pl?gene=NUBPL
AASS	Aminoadipate-Semialdehyde Synthase	Protein Coding	43	GC07M122073	8.88274	https://www.genecards.org/cgi-bin/carddisp.pl?gene=AASS
NAMPT	Nicotinamide Phosphoribosyltransferase	Protein Coding	46	GC07M106248	8.8801	https://www.genecards.org/cgi-bin/carddisp.pl?gene=NAMPT
SARDH	Sarcosine Dehydrogenase	Protein Coding	42	GC09M133663	8.87691	https://www.genecards.org/cgi-bin/carddisp.pl?gene=SARDH
LEPQTL1	Leptin, Serum Levels Of	Genetic Locus	3	GC02U903086	8.86084	https://www.genecards.org/cgi-bin/carddisp.pl?gene=LEPQTL1
PLTP	Phospholipid Transfer Protein	Protein Coding	44	GC20M045898	8.85188	https://www.genecards.org/cgi-bin/carddisp.pl?gene=PLTP
BCKDHA	Branched Chain Keto Acid Dehydrogenase E1 Subunit Alpha	Protein Coding	44	GC19P051825	8.84219	https://www.genecards.org/cgi-bin/carddisp.pl?gene=BCKDHA
GLB1	Galactosidase Beta 1	Protein Coding	48	GC03M032963	8.81584	https://www.genecards.org/cgi-bin/carddisp.pl?gene=GLB1
CUL3	Cullin 3	Protein Coding	46	GC02M224470	8.81137	https://www.genecards.org/cgi-bin/carddisp.pl?gene=CUL3
TIMM22	Translocase Of Inner Mitochondrial Membrane 22	Protein Coding	36	GC17P000997	8.8069	https://www.genecards.org/cgi-bin/carddisp.pl?gene=TIMM22
EP300	E1A Binding Protein P300	Protein Coding	49	GC22P041091	8.80268	https://www.genecards.org/cgi-bin/carddisp.pl?gene=EP300
SELE	Selectin E	Protein Coding	42	GC01M169722	8.79927	https://www.genecards.org/cgi-bin/carddisp.pl?gene=SELE
ABCC1	ATP Binding Cassette Subfamily C Member 1	Protein Coding	48	GC16P015949	8.78477	https://www.genecards.org/cgi-bin/carddisp.pl?gene=ABCC1
ARG2	Arginase 2	Protein Coding	44	GC14P067619	8.77409	https://www.genecards.org/cgi-bin/carddisp.pl?gene=ARG2
ALDH1B1	Aldehyde Dehydrogenase 1 Family Member B1	Protein Coding	44	GC09P038392	8.76628	https://www.genecards.org/cgi-bin/carddisp.pl?gene=ALDH1B1
SLC5A1	Solute Carrier Family 5 Member 1	Protein Coding	49	GC22P032043	8.74801	https://www.genecards.org/cgi-bin/carddisp.pl?gene=SLC5A1
PDK4	Pyruvate Dehydrogenase Kinase 4	Protein Coding	44	GC07M095583	8.70705	https://www.genecards.org/cgi-bin/carddisp.pl?gene=PDK4
PHKG2	Phosphorylase Kinase Catalytic Subunit Gamma 2	Protein Coding	46	GC16P039452	8.67693	https://www.genecards.org/cgi-bin/carddisp.pl?gene=PHKG2
FARS2	Phenylalanyl-TRNA Synthetase 2, Mitochondrial	Protein Coding	42	GC06P005261	8.66103	https://www.genecards.org/cgi-bin/carddisp.pl?gene=FARS2
MIR29A	MicroRNA 29a	RNA Gene	22	GC07M130876	8.66035	https://www.genecards.org/cgi-bin/carddisp.pl?gene=MIR29A
MT-TH	Mitochondrially Encoded TRNA-His (CAU/C)	RNA Gene	14	GCMTP012140	8.65816	https://www.genecards.org/cgi-bin/carddisp.pl?gene=MT-TH
FTL	Ferritin Light Chain	Protein Coding	46	GC19P048965	8.65585	https://www.genecards.org/cgi-bin/carddisp.pl?gene=FTL
TRMT5	TRNA Methyltransferase 5	Protein Coding	39	GC14M060971	8.65581	https://www.genecards.org/cgi-bin/carddisp.pl?gene=TRMT5
ABCB11	ATP Binding Cassette Subfamily B Member 11	Protein Coding	47	GC02M168922	8.64898	https://www.genecards.org/cgi-bin/carddisp.pl?gene=ABCB11
AK1	Adenylate Kinase 1	Protein Coding	46	GC09M127866	8.64609	https://www.genecards.org/cgi-bin/carddisp.pl?gene=AK1
SLC52A2	Solute Carrier Family 52 Member 2	Protein Coding	37	GC08P144333	8.64516	https://www.genecards.org/cgi-bin/carddisp.pl?gene=SLC52A2
AFP	Alpha Fetoprotein	Protein Coding	46	GC04P073431	8.64274	https://www.genecards.org/cgi-bin/carddisp.pl?gene=AFP
SLC25A10	Solute Carrier Family 25 Member 10	Protein Coding	41	GC17P081712	8.63273	https://www.genecards.org/cgi-bin/carddisp.pl?gene=SLC25A10
ODC1	Ornithine Decarboxylase 1	Protein Coding	47	GC02M010432	8.63178	https://www.genecards.org/cgi-bin/carddisp.pl?gene=ODC1
PYGL	Glycogen Phosphorylase L	Protein Coding	46	GC14M050857	8.62637	https://www.genecards.org/cgi-bin/carddisp.pl?gene=PYGL
NDUFB3	NADH:Ubiquinone Oxidoreductase Subunit B3	Protein Coding	42	GC02P201071	8.61194	https://www.genecards.org/cgi-bin/carddisp.pl?gene=NDUFB3
ALDH1A1	Aldehyde Dehydrogenase 1 Family Member A1	Protein Coding	46	GC09M072900	8.59429	https://www.genecards.org/cgi-bin/carddisp.pl?gene=ALDH1A1
ALAD	Aminolevulinate Dehydratase	Protein Coding	46	GC09M113386	8.59368	https://www.genecards.org/cgi-bin/carddisp.pl?gene=ALAD
MT-TS2	Mitochondrially Encoded TRNA-Ser (AGU/C) 2	RNA Gene	13	GCMTP012215	8.59011	https://www.genecards.org/cgi-bin/carddisp.pl?gene=MT-TS2
ABCB7	ATP Binding Cassette Subfamily B Member 7	Protein Coding	42	GC0XM075053	8.58123	https://www.genecards.org/cgi-bin/carddisp.pl?gene=ABCB7
RARS1	Arginyl-TRNA Synthetase 1	Protein Coding	36	GC05P168487	8.57453	https://www.genecards.org/cgi-bin/carddisp.pl?gene=RARS1
IFNG	Interferon Gamma	Protein Coding	47	GC12M068154	8.572	https://www.genecards.org/cgi-bin/carddisp.pl?gene=IFNG
ABCG2	ATP Binding Cassette Subfamily G Member 2 (Junior Blood Group)	Protein Coding	49	GC04M088090	8.56513	https://www.genecards.org/cgi-bin/carddisp.pl?gene=ABCG2
LPA	Lipoprotein(A)	Protein Coding	42	GC06M160531	8.56424	https://www.genecards.org/cgi-bin/carddisp.pl?gene=LPA
MRPL3	Mitochondrial Ribosomal Protein L3	Protein Coding	41	GC03M131462	8.56316	https://www.genecards.org/cgi-bin/carddisp.pl?gene=MRPL3
LARS2	Leucyl-TRNA Synthetase 2, Mitochondrial	Protein Coding	44	GC03P046257	8.55983	https://www.genecards.org/cgi-bin/carddisp.pl?gene=LARS2
EGF	Epidermal Growth Factor	Protein Coding	50	GC04P109912	8.54385	https://www.genecards.org/cgi-bin/carddisp.pl?gene=EGF
TKT	Transketolase	Protein Coding	45	GC03M053224	8.53519	https://www.genecards.org/cgi-bin/carddisp.pl?gene=TKT
TCIRG1	T Cell Immune Regulator 1, ATPase H+ Transporting V0 Subunit A3	Protein Coding	44	GC11P069343	8.53431	https://www.genecards.org/cgi-bin/carddisp.pl?gene=TCIRG1
BDNF	Brain Derived Neurotrophic Factor	Protein Coding	46	GC11M027654	8.53337	https://www.genecards.org/cgi-bin/carddisp.pl?gene=BDNF
BMP6	Bone Morphogenetic Protein 6	Protein Coding	43	GC06P007726	8.5087	https://www.genecards.org/cgi-bin/carddisp.pl?gene=BMP6
FABP4	Fatty Acid Binding Protein 4	Protein Coding	43	GC08M081478	8.49676	https://www.genecards.org/cgi-bin/carddisp.pl?gene=FABP4
SLC39A8	Solute Carrier Family 39 Member 8	Protein Coding	44	GC04M102252	8.49638	https://www.genecards.org/cgi-bin/carddisp.pl?gene=SLC39A8
GYS1	Glycogen Synthase 1	Protein Coding	48	GC19M062172	8.48507	https://www.genecards.org/cgi-bin/carddisp.pl?gene=GYS1
SLC5A5	Solute Carrier Family 5 Member 5	Protein Coding	45	GC19P050941	8.46841	https://www.genecards.org/cgi-bin/carddisp.pl?gene=SLC5A5
L2HGDH	L-2-Hydroxyglutarate Dehydrogenase	Protein Coding	40	GC14M050237	8.45258	https://www.genecards.org/cgi-bin/carddisp.pl?gene=L2HGDH
SLC46A1	Solute Carrier Family 46 Member 1	Protein Coding	42	GC17M033772	8.44436	https://www.genecards.org/cgi-bin/carddisp.pl?gene=SLC46A1
GNRH1	Gonadotropin Releasing Hormone 1	Protein Coding	40	GC08M025419	8.44097	https://www.genecards.org/cgi-bin/carddisp.pl?gene=GNRH1
MIR140	MicroRNA 140	RNA Gene	24	GC16P069934	8.43001	https://www.genecards.org/cgi-bin/carddisp.pl?gene=MIR140
SLC52A1	Solute Carrier Family 52 Member 1	Protein Coding	38	GC17M005032	8.42557	https://www.genecards.org/cgi-bin/carddisp.pl?gene=SLC52A1
TALDO1	Transaldolase 1	Protein Coding	46	GC11P001551	8.42125	https://www.genecards.org/cgi-bin/carddisp.pl?gene=TALDO1
AKR1B1	Aldo-Keto Reductase Family 1 Member B	Protein Coding	46	GC07M134442	8.41438	https://www.genecards.org/cgi-bin/carddisp.pl?gene=AKR1B1
SCNN1B	Sodium Channel Epithelial 1 Subunit Beta	Protein Coding	48	GC16P023278	8.40897	https://www.genecards.org/cgi-bin/carddisp.pl?gene=SCNN1B
TKFC	Triokinase And FMN Cyclase	Protein Coding	39	GC11P061334	8.4061	https://www.genecards.org/cgi-bin/carddisp.pl?gene=TKFC
SIRT3	Sirtuin 3	Protein Coding	46	GC11M000215	8.39593	https://www.genecards.org/cgi-bin/carddisp.pl?gene=SIRT3
OPLAH	5-Oxoprolinase, ATP-Hydrolysing	Protein Coding	42	GC08M144051	8.39435	https://www.genecards.org/cgi-bin/carddisp.pl?gene=OPLAH
MT-TP	Mitochondrially Encoded TRNA-Pro (CCN)	RNA Gene	10	GCMTM015957	8.39319	https://www.genecards.org/cgi-bin/carddisp.pl?gene=MT-TP
QDPR	Quinoid Dihydropteridine Reductase	Protein Coding	46	GC04M017460	8.38596	https://www.genecards.org/cgi-bin/carddisp.pl?gene=QDPR
OAT	Ornithine Aminotransferase	Protein Coding	47	GC10M124397	8.38095	https://www.genecards.org/cgi-bin/carddisp.pl?gene=OAT
SARS2	Seryl-TRNA Synthetase 2, Mitochondrial	Protein Coding	41	GC19M061836	8.35643	https://www.genecards.org/cgi-bin/carddisp.pl?gene=SARS2
TFAM	Transcription Factor A, Mitochondrial	Protein Coding	42	GC10P058385	8.35383	https://www.genecards.org/cgi-bin/carddisp.pl?gene=TFAM
NDUFA8	NADH:Ubiquinone Oxidoreductase Subunit A8	Protein Coding	42	GC09M122132	8.34153	https://www.genecards.org/cgi-bin/carddisp.pl?gene=NDUFA8
ACOX1	Acyl-CoA Oxidase 1	Protein Coding	45	GC17M075941	8.30801	https://www.genecards.org/cgi-bin/carddisp.pl?gene=ACOX1
AFG1L	AFG1 Like ATPase	Protein Coding	28	GC06P108463	8.30635	https://www.genecards.org/cgi-bin/carddisp.pl?gene=AFG1L
AR	Androgen Receptor	Protein Coding	51	GC0XP067544	8.2925	https://www.genecards.org/cgi-bin/carddisp.pl?gene=AR
CLOCK	Clock Circadian Regulator	Protein Coding	43	GC04M055427	8.29003	https://www.genecards.org/cgi-bin/carddisp.pl?gene=CLOCK
PEX5	Peroxisomal Biogenesis Factor 5	Protein Coding	42	GC12P018583	8.2831	https://www.genecards.org/cgi-bin/carddisp.pl?gene=PEX5
CALR	Calreticulin	Protein Coding	50	GC19P012938	8.26989	https://www.genecards.org/cgi-bin/carddisp.pl?gene=CALR
SNCA	Synuclein Alpha	Protein Coding	49	GC04M089724	8.23333	https://www.genecards.org/cgi-bin/carddisp.pl?gene=SNCA
ACTB	Actin Beta	Protein Coding	48	GC07M005527	8.23236	https://www.genecards.org/cgi-bin/carddisp.pl?gene=ACTB
PTS	6-Pyruvoyltetrahydropterin Synthase	Protein Coding	45	GC11P112226	8.22567	https://www.genecards.org/cgi-bin/carddisp.pl?gene=PTS
MIR146A	MicroRNA 146a	RNA Gene	23	GC05P160485	8.22521	https://www.genecards.org/cgi-bin/carddisp.pl?gene=MIR146A
FADS2	Fatty Acid Desaturase 2	Protein Coding	44	GC11P061792	8.21961	https://www.genecards.org/cgi-bin/carddisp.pl?gene=FADS2
PGM1	Phosphoglucomutase 1	Protein Coding	48	GC01P063593	8.18794	https://www.genecards.org/cgi-bin/carddisp.pl?gene=PGM1
ERBB2	Erb-B2 Receptor Tyrosine Kinase 2	Protein Coding	53	GC17P039687	8.18728	https://www.genecards.org/cgi-bin/carddisp.pl?gene=ERBB2
FOXO1	Forkhead Box O1	Protein Coding	48	GC13M040555	8.18376	https://www.genecards.org/cgi-bin/carddisp.pl?gene=FOXO1
PREPL	Prolyl Endopeptidase Like	Protein Coding	41	GC02M044281	8.18213	https://www.genecards.org/cgi-bin/carddisp.pl?gene=PREPL
GTPBP3	GTP Binding Protein 3, Mitochondrial	Protein Coding	40	GC19P050925	8.16003	https://www.genecards.org/cgi-bin/carddisp.pl?gene=GTPBP3
CPOX	Coproporphyrinogen Oxidase	Protein Coding	43	GC03M098576	8.15206	https://www.genecards.org/cgi-bin/carddisp.pl?gene=CPOX
ADH1C	Alcohol Dehydrogenase 1C (Class I), Gamma Polypeptide	Protein Coding	41	GC04M099336	8.14967	https://www.genecards.org/cgi-bin/carddisp.pl?gene=ADH1C
FOXO3	Forkhead Box O3	Protein Coding	44	GC06P108559	8.14012	https://www.genecards.org/cgi-bin/carddisp.pl?gene=FOXO3
APOO	Apolipoprotein O	Protein Coding	36	GC0XM023834	8.13948	https://www.genecards.org/cgi-bin/carddisp.pl?gene=APOO
TNFRSF11B	TNF Receptor Superfamily Member 11b	Protein Coding	48	GC08M118923	8.12108	https://www.genecards.org/cgi-bin/carddisp.pl?gene=TNFRSF11B
DECR1	2,4-Dienoyl-CoA Reductase 1	Protein Coding	41	GC08P090001	8.10082	https://www.genecards.org/cgi-bin/carddisp.pl?gene=DECR1
PLA2G4A	Phospholipase A2 Group IVA	Protein Coding	48	GC01P186798	8.09765	https://www.genecards.org/cgi-bin/carddisp.pl?gene=PLA2G4A
CRAT	Carnitine O-Acetyltransferase	Protein Coding	45	GC09M129094	8.08358	https://www.genecards.org/cgi-bin/carddisp.pl?gene=CRAT
SHMT1	Serine Hydroxymethyltransferase 1	Protein Coding	45	GC17M024669	8.08242	https://www.genecards.org/cgi-bin/carddisp.pl?gene=SHMT1
PEX6	Peroxisomal Biogenesis Factor 6	Protein Coding	42	GC06M042963	8.07619	https://www.genecards.org/cgi-bin/carddisp.pl?gene=PEX6
PEPD	Peptidase D	Protein Coding	44	GC19M033386	8.07071	https://www.genecards.org/cgi-bin/carddisp.pl?gene=PEPD
MT-RNR1	Mitochondrially Encoded 12S RRNA	RNA Gene	17	GCMTP000642	8.06939	https://www.genecards.org/cgi-bin/carddisp.pl?gene=MT-RNR1
SREBF2	Sterol Regulatory Element Binding Transcription Factor 2	Protein Coding	42	GC22P041833	8.06645	https://www.genecards.org/cgi-bin/carddisp.pl?gene=SREBF2
KYAT1	Kynurenine Aminotransferase 1	Protein Coding	34	GC09M128833	8.06208	https://www.genecards.org/cgi-bin/carddisp.pl?gene=KYAT1
CTNNB1	Catenin Beta 1	Protein Coding	52	GC03P041236	8.05276	https://www.genecards.org/cgi-bin/carddisp.pl?gene=CTNNB1
TCN2	Transcobalamin 2	Protein Coding	42	GC22P033722	8.05224	https://www.genecards.org/cgi-bin/carddisp.pl?gene=TCN2
DRD2	Dopamine Receptor D2	Protein Coding	49	GC11M113409	8.03776	https://www.genecards.org/cgi-bin/carddisp.pl?gene=DRD2
IGF2R	Insulin Like Growth Factor 2 Receptor	Protein Coding	46	GC06P159969	8.03642	https://www.genecards.org/cgi-bin/carddisp.pl?gene=IGF2R
PNLIP	Pancreatic Lipase	Protein Coding	48	GC10P116545	8.03218	https://www.genecards.org/cgi-bin/carddisp.pl?gene=PNLIP
EDN1	Endothelin 1	Protein Coding	48	GC06P012256	8.02798	https://www.genecards.org/cgi-bin/carddisp.pl?gene=EDN1
ATM	ATM Serine/Threonine Kinase	Protein Coding	52	GC11P108222	8.02743	https://www.genecards.org/cgi-bin/carddisp.pl?gene=ATM
FGFR3	Fibroblast Growth Factor Receptor 3	Protein Coding	53	GC04P001795	8.02118	https://www.genecards.org/cgi-bin/carddisp.pl?gene=FGFR3
NR5A1	Nuclear Receptor Subfamily 5 Group A Member 1	Protein Coding	49	GC09M124481	8.01502	https://www.genecards.org/cgi-bin/carddisp.pl?gene=NR5A1
CARS2	Cysteinyl-TRNA Synthetase 2, Mitochondrial	Protein Coding	41	GC13M110641	8.01303	https://www.genecards.org/cgi-bin/carddisp.pl?gene=CARS2
CASP8	Caspase 8	Protein Coding	50	GC02P201233	8.01279	https://www.genecards.org/cgi-bin/carddisp.pl?gene=CASP8
MIR27A	MicroRNA 27a	RNA Gene	24	GC19M014387	7.9817	https://www.genecards.org/cgi-bin/carddisp.pl?gene=MIR27A
ARNTL	Aryl Hydrocarbon Receptor Nuclear Translocator Like	Protein Coding	41	GC11P013276	7.94545	https://www.genecards.org/cgi-bin/carddisp.pl?gene=ARNTL
NCAPH2	Non-SMC Condensin II Complex Subunit H2	Protein Coding	37	GC22P050508	7.94542	https://www.genecards.org/cgi-bin/carddisp.pl?gene=NCAPH2
BSG	Basigin (Ok Blood Group)	Protein Coding	43	GC19P000571	7.9437	https://www.genecards.org/cgi-bin/carddisp.pl?gene=BSG
SCNN1G	Sodium Channel Epithelial 1 Subunit Gamma	Protein Coding	46	GC16P023182	7.92951	https://www.genecards.org/cgi-bin/carddisp.pl?gene=SCNN1G
PLA2G7	Phospholipase A2 Group VII	Protein Coding	49	GC06M061586	7.92897	https://www.genecards.org/cgi-bin/carddisp.pl?gene=PLA2G7
NDUFA12	NADH:Ubiquinone Oxidoreductase Subunit A12	Protein Coding	45	GC12M094898	7.92007	https://www.genecards.org/cgi-bin/carddisp.pl?gene=NDUFA12
PGK1	Phosphoglycerate Kinase 1	Protein Coding	47	GC0XP077980	7.91341	https://www.genecards.org/cgi-bin/carddisp.pl?gene=PGK1
COA6	Cytochrome C Oxidase Assembly Factor 6	Protein Coding	36	GC01P234374	7.90195	https://www.genecards.org/cgi-bin/carddisp.pl?gene=COA6
MGAM	Maltase-Glucoamylase	Protein Coding	42	GC07P147778	7.89358	https://www.genecards.org/cgi-bin/carddisp.pl?gene=MGAM
PYCR1	Pyrroline-5-Carboxylate Reductase 1	Protein Coding	45	GC17M081932	7.89141	https://www.genecards.org/cgi-bin/carddisp.pl?gene=PYCR1
DSG1	Desmoglein 1	Protein Coding	43	GC18P031318	7.88611	https://www.genecards.org/cgi-bin/carddisp.pl?gene=DSG1
ENSG00000285854	Novel Transcript	Protein Coding	6	GC12M021536	7.88524	https://www.genecards.org/cgi-bin/carddisp.pl?gene=ENSG00000285854
PGR	Progesterone Receptor	Protein Coding	48	GC11M101030	7.883	https://www.genecards.org/cgi-bin/carddisp.pl?gene=PGR
PFKFB3	6-Phosphofructo-2-Kinase/Fructose-2,6-Biphosphatase 3	Protein Coding	44	GC10P006144	7.86223	https://www.genecards.org/cgi-bin/carddisp.pl?gene=PFKFB3
MMP2	Matrix Metallopeptidase 2	Protein Coding	52	GC16P055390	7.85425	https://www.genecards.org/cgi-bin/carddisp.pl?gene=MMP2
TDO2	Tryptophan 2,3-Dioxygenase	Protein Coding	44	GC04P155854	7.85181	https://www.genecards.org/cgi-bin/carddisp.pl?gene=TDO2
CYB5A	Cytochrome B5 Type A	Protein Coding	43	GC18M074250	7.84669	https://www.genecards.org/cgi-bin/carddisp.pl?gene=CYB5A
FGFR1	Fibroblast Growth Factor Receptor 1	Protein Coding	53	GC08M038400	7.84279	https://www.genecards.org/cgi-bin/carddisp.pl?gene=FGFR1
SYNJ1	Synaptojanin 1	Protein Coding	45	GC21M032628	7.83488	https://www.genecards.org/cgi-bin/carddisp.pl?gene=SYNJ1
SLC9A3	Solute Carrier Family 9 Member A3	Protein Coding	46	GC05M000472	7.81301	https://www.genecards.org/cgi-bin/carddisp.pl?gene=SLC9A3
AGXT2	Alanine--Glyoxylate Aminotransferase 2	Protein Coding	41	GC05M034998	7.80895	https://www.genecards.org/cgi-bin/carddisp.pl?gene=AGXT2
CD40LG	CD40 Ligand	Protein Coding	47	GC0XP136649	7.80245	https://www.genecards.org/cgi-bin/carddisp.pl?gene=CD40LG
UQCC3	Ubiquinol-Cytochrome C Reductase Complex Assembly Factor 3	Protein Coding	31	GC11P062670	7.79257	https://www.genecards.org/cgi-bin/carddisp.pl?gene=UQCC3
AOX1	Aldehyde Oxidase 1	Protein Coding	44	GC02P200585	7.78725	https://www.genecards.org/cgi-bin/carddisp.pl?gene=AOX1
FAS	Fas Cell Surface Death Receptor	Protein Coding	49	GC10P090723	7.78126	https://www.genecards.org/cgi-bin/carddisp.pl?gene=FAS
LTF	Lactotransferrin	Protein Coding	44	GC03M046435	7.77826	https://www.genecards.org/cgi-bin/carddisp.pl?gene=LTF
MOCS1	Molybdenum Cofactor Synthesis 1	Protein Coding	40	GC06M039899	7.77635	https://www.genecards.org/cgi-bin/carddisp.pl?gene=MOCS1
NFE2L2	NFE2 Like BZIP Transcription Factor 2	Protein Coding	48	GC02M177227	7.77203	https://www.genecards.org/cgi-bin/carddisp.pl?gene=NFE2L2
DGAT1	Diacylglycerol O-Acyltransferase 1	Protein Coding	46	GC08M144316	7.74485	https://www.genecards.org/cgi-bin/carddisp.pl?gene=DGAT1
NFS1	NFS1 Cysteine Desulfurase	Protein Coding	45	GC20M035668	7.73583	https://www.genecards.org/cgi-bin/carddisp.pl?gene=NFS1
IDH1	Isocitrate Dehydrogenase (NADP(+)) 1	Protein Coding	51	GC02M208236	7.73178	https://www.genecards.org/cgi-bin/carddisp.pl?gene=IDH1
SLC30A10	Solute Carrier Family 30 Member 10	Protein Coding	42	GC01M219685	7.72551	https://www.genecards.org/cgi-bin/carddisp.pl?gene=SLC30A10
PARP1	Poly(ADP-Ribose) Polymerase 1	Protein Coding	48	GC01M226360	7.71254	https://www.genecards.org/cgi-bin/carddisp.pl?gene=PARP1
IDUA	Alpha-L-Iduronidase	Protein Coding	44	GC04P000986	7.7109	https://www.genecards.org/cgi-bin/carddisp.pl?gene=IDUA
SLC25A12	Solute Carrier Family 25 Member 12	Protein Coding	46	GC02M171783	7.70637	https://www.genecards.org/cgi-bin/carddisp.pl?gene=SLC25A12
PLA2G2A	Phospholipase A2 Group IIA	Protein Coding	46	GC01M019975	7.70549	https://www.genecards.org/cgi-bin/carddisp.pl?gene=PLA2G2A
ACO1	Aconitase 1	Protein Coding	44	GC09P032374	7.70424	https://www.genecards.org/cgi-bin/carddisp.pl?gene=ACO1
HAL	Histidine Ammonia-Lyase	Protein Coding	42	GC12M095972	7.68514	https://www.genecards.org/cgi-bin/carddisp.pl?gene=HAL
MIR223	MicroRNA 223	RNA Gene	22	GC0XP066018	7.68251	https://www.genecards.org/cgi-bin/carddisp.pl?gene=MIR223
RB1	RB Transcriptional Corepressor 1	Protein Coding	46	GC13P048303	7.66549	https://www.genecards.org/cgi-bin/carddisp.pl?gene=RB1
DBT	Dihydrolipoamide Branched Chain Transacylase E2	Protein Coding	42	GC01M100186	7.65993	https://www.genecards.org/cgi-bin/carddisp.pl?gene=DBT
GLRX5	Glutaredoxin 5	Protein Coding	39	GC14P095533	7.63709	https://www.genecards.org/cgi-bin/carddisp.pl?gene=GLRX5
GPX1	Glutathione Peroxidase 1	Protein Coding	46	GC03M050895	7.62889	https://www.genecards.org/cgi-bin/carddisp.pl?gene=GPX1
PLIN2	Perilipin 2	Protein Coding	41	GC09M019159	7.62303	https://www.genecards.org/cgi-bin/carddisp.pl?gene=PLIN2
SLC39A14	Solute Carrier Family 39 Member 14	Protein Coding	43	GC08P022367	7.60534	https://www.genecards.org/cgi-bin/carddisp.pl?gene=SLC39A14
GALC	Galactosylceramidase	Protein Coding	45	GC14M087837	7.60314	https://www.genecards.org/cgi-bin/carddisp.pl?gene=GALC
CD44	CD44 Molecule (Indian Blood Group)	Protein Coding	46	GC11P035139	7.58448	https://www.genecards.org/cgi-bin/carddisp.pl?gene=CD44
FOS	Fos Proto-Oncogene, AP-1 Transcription Factor Subunit	Protein Coding	50	GC14P075278	7.55948	https://www.genecards.org/cgi-bin/carddisp.pl?gene=FOS
SERPINA3	Serpin Family A Member 3	Protein Coding	44	GC14P094612	7.55888	https://www.genecards.org/cgi-bin/carddisp.pl?gene=SERPINA3
DBH	Dopamine Beta-Hydroxylase	Protein Coding	50	GC09P133636	7.55319	https://www.genecards.org/cgi-bin/carddisp.pl?gene=DBH
NPC2	NPC Intracellular Cholesterol Transporter 2	Protein Coding	42	GC14M074476	7.54716	https://www.genecards.org/cgi-bin/carddisp.pl?gene=NPC2
AGRP	Agouti Related Neuropeptide	Protein Coding	42	GC16M067482	7.5427	https://www.genecards.org/cgi-bin/carddisp.pl?gene=AGRP
RHAG	Rh Associated Glycoprotein	Protein Coding	44	GC06M049605	7.5346	https://www.genecards.org/cgi-bin/carddisp.pl?gene=RHAG
MAPT	Microtubule Associated Protein Tau	Protein Coding	49	GC17P045894	7.52036	https://www.genecards.org/cgi-bin/carddisp.pl?gene=MAPT
CASK	Calcium/Calmodulin Dependent Serine Protein Kinase	Protein Coding	47	GC0XM041514	7.51463	https://www.genecards.org/cgi-bin/carddisp.pl?gene=CASK
SCAP	SREBF Chaperone	Protein Coding	41	GC03M047413	7.514	https://www.genecards.org/cgi-bin/carddisp.pl?gene=SCAP
CFI	Complement Factor I	Protein Coding	46	GC04M109732	7.51283	https://www.genecards.org/cgi-bin/carddisp.pl?gene=CFI
PLPBP	Pyridoxal Phosphate Binding Protein	Protein Coding	33	GC08P037763	7.50143	https://www.genecards.org/cgi-bin/carddisp.pl?gene=PLPBP
GOT1	Glutamic-Oxaloacetic Transaminase 1	Protein Coding	45	GC10M099396	7.49316	https://www.genecards.org/cgi-bin/carddisp.pl?gene=GOT1
KCNJ5	Potassium Inwardly Rectifying Channel Subfamily J Member 5	Protein Coding	46	GC11P128891	7.48685	https://www.genecards.org/cgi-bin/carddisp.pl?gene=KCNJ5
CFHR1	Complement Factor H Related 1	Protein Coding	42	GC01P196822	7.48062	https://www.genecards.org/cgi-bin/carddisp.pl?gene=CFHR1
FTH1	Ferritin Heavy Chain 1	Protein Coding	48	GC11M061959	7.47037	https://www.genecards.org/cgi-bin/carddisp.pl?gene=FTH1
FDX2	Ferredoxin 2	Protein Coding	26	GC19M010385	7.46124	https://www.genecards.org/cgi-bin/carddisp.pl?gene=FDX2
SLC19A2	Solute Carrier Family 19 Member 2	Protein Coding	44	GC01M169463	7.44478	https://www.genecards.org/cgi-bin/carddisp.pl?gene=SLC19A2
PLEC	Plectin	Protein Coding	42	GC08M144096	7.442	https://www.genecards.org/cgi-bin/carddisp.pl?gene=PLEC
MAPK1	Mitogen-Activated Protein Kinase 1	Protein Coding	50	GC22M021759	7.40916	https://www.genecards.org/cgi-bin/carddisp.pl?gene=MAPK1
AGT	Angiotensinogen	Protein Coding	48	GC01M230702	7.40773	https://www.genecards.org/cgi-bin/carddisp.pl?gene=AGT
PEX12	Peroxisomal Biogenesis Factor 12	Protein Coding	39	GC17M035574	7.40508	https://www.genecards.org/cgi-bin/carddisp.pl?gene=PEX12
ABHD5	Abhydrolase Domain Containing 5, Lysophosphatidic Acid Acyltransferase	Protein Coding	44	GC03P043707	7.39427	https://www.genecards.org/cgi-bin/carddisp.pl?gene=ABHD5
CREB1	CAMP Responsive Element Binding Protein 1	Protein Coding	48	GC02P207529	7.38929	https://www.genecards.org/cgi-bin/carddisp.pl?gene=CREB1
SLC16A8	Solute Carrier Family 16 Member 8	Protein Coding	38	GC22M056083	7.37642	https://www.genecards.org/cgi-bin/carddisp.pl?gene=SLC16A8
MME	Membrane Metalloendopeptidase	Protein Coding	49	GC03P155024	7.36979	https://www.genecards.org/cgi-bin/carddisp.pl?gene=MME
PIK3R1	Phosphoinositide-3-Kinase Regulatory Subunit 1	Protein Coding	49	GC05P068215	7.35201	https://www.genecards.org/cgi-bin/carddisp.pl?gene=PIK3R1
ENO2	Enolase 2	Protein Coding	46	GC12P006913	7.34428	https://www.genecards.org/cgi-bin/carddisp.pl?gene=ENO2
PKLR	Pyruvate Kinase L/R	Protein Coding	45	GC01M155289	7.33973	https://www.genecards.org/cgi-bin/carddisp.pl?gene=PKLR
MIR126	MicroRNA 126	RNA Gene	23	GC09P136670	7.33412	https://www.genecards.org/cgi-bin/carddisp.pl?gene=MIR126
APOA4	Apolipoprotein A4	Protein Coding	41	GC11M116820	7.33098	https://www.genecards.org/cgi-bin/carddisp.pl?gene=APOA4
MIR210	MicroRNA 210	RNA Gene	22	GC11M002651	7.32217	https://www.genecards.org/cgi-bin/carddisp.pl?gene=MIR210
PANK2	Pantothenate Kinase 2	Protein Coding	43	GC20P003947	7.3148	https://www.genecards.org/cgi-bin/carddisp.pl?gene=PANK2
SHMT2	Serine Hydroxymethyltransferase 2	Protein Coding	45	GC12P057229	7.31197	https://www.genecards.org/cgi-bin/carddisp.pl?gene=SHMT2
CRH	Corticotropin Releasing Hormone	Protein Coding	44	GC08M066176	7.30962	https://www.genecards.org/cgi-bin/carddisp.pl?gene=CRH
F12	Coagulation Factor XII	Protein Coding	49	GC05M177402	7.30922	https://www.genecards.org/cgi-bin/carddisp.pl?gene=F12
PRKAG2	Protein Kinase AMP-Activated Non-Catalytic Subunit Gamma 2	Protein Coding	49	GC07M151556	7.30755	https://www.genecards.org/cgi-bin/carddisp.pl?gene=PRKAG2
CYP4F3	Cytochrome P450 Family 4 Subfamily F Member 3	Protein Coding	43	GC19P015640	7.29863	https://www.genecards.org/cgi-bin/carddisp.pl?gene=CYP4F3
DPAGT1	Dolichyl-Phosphate N-Acetylglucosaminephosphotransferase 1	Protein Coding	44	GC11M119096	7.29574	https://www.genecards.org/cgi-bin/carddisp.pl?gene=DPAGT1
RPIA	Ribose 5-Phosphate Isomerase A	Protein Coding	42	GC02P088691	7.29449	https://www.genecards.org/cgi-bin/carddisp.pl?gene=RPIA
PDK1	Pyruvate Dehydrogenase Kinase 1	Protein Coding	45	GC02P172555	7.29321	https://www.genecards.org/cgi-bin/carddisp.pl?gene=PDK1
SLC9A1	Solute Carrier Family 9 Member A1	Protein Coding	50	GC01M027109	7.2651	https://www.genecards.org/cgi-bin/carddisp.pl?gene=SLC9A1
ICAM1	Intercellular Adhesion Molecule 1	Protein Coding	49	GC19P010310	7.26076	https://www.genecards.org/cgi-bin/carddisp.pl?gene=ICAM1
ALAS2	5'-Aminolevulinate Synthase 2	Protein Coding	44	GC0XM055009	7.2595	https://www.genecards.org/cgi-bin/carddisp.pl?gene=ALAS2
CYP46A1	Cytochrome P450 Family 46 Subfamily A Member 1	Protein Coding	41	GC14P099684	7.25747	https://www.genecards.org/cgi-bin/carddisp.pl?gene=CYP46A1
ENO3	Enolase 3	Protein Coding	47	GC17P004948	7.25176	https://www.genecards.org/cgi-bin/carddisp.pl?gene=ENO3
ELANE	Elastase, Neutrophil Expressed	Protein Coding	48	GC19P002165	7.25022	https://www.genecards.org/cgi-bin/carddisp.pl?gene=ELANE
GCH1	GTP Cyclohydrolase 1	Protein Coding	47	GC14M054842	7.23822	https://www.genecards.org/cgi-bin/carddisp.pl?gene=GCH1
HPDL	4-Hydroxyphenylpyruvate Dioxygenase Like	Protein Coding	33	GC01P045326	7.23201	https://www.genecards.org/cgi-bin/carddisp.pl?gene=HPDL
SQSTM1	Sequestosome 1	Protein Coding	47	GC05P179806	7.22885	https://www.genecards.org/cgi-bin/carddisp.pl?gene=SQSTM1
SELP	Selectin P	Protein Coding	45	GC01M169558	7.21682	https://www.genecards.org/cgi-bin/carddisp.pl?gene=SELP
MLXIPL	MLX Interacting Protein Like	Protein Coding	42	GC07M073593	7.21001	https://www.genecards.org/cgi-bin/carddisp.pl?gene=MLXIPL
TSPO	Translocator Protein	Protein Coding	42	GC22P043151	7.20976	https://www.genecards.org/cgi-bin/carddisp.pl?gene=TSPO
PTGS1	Prostaglandin-Endoperoxide Synthase 1	Protein Coding	46	GC09P122370	7.19805	https://www.genecards.org/cgi-bin/carddisp.pl?gene=PTGS1
DNAH8	Dynein Axonemal Heavy Chain 8	Protein Coding	38	GC06P077030	7.19231	https://www.genecards.org/cgi-bin/carddisp.pl?gene=DNAH8
EPM2A	EPM2A Glucan Phosphatase, Laforin	Protein Coding	42	GC06M145382	7.19166	https://www.genecards.org/cgi-bin/carddisp.pl?gene=EPM2A
NOS1	Nitric Oxide Synthase 1	Protein Coding	49	GC12M117208	7.19023	https://www.genecards.org/cgi-bin/carddisp.pl?gene=NOS1
MIR221	MicroRNA 221	RNA Gene	21	GC0XM045746	7.18631	https://www.genecards.org/cgi-bin/carddisp.pl?gene=MIR221
PHKA1	Phosphorylase Kinase Regulatory Subunit Alpha 1	Protein Coding	42	GC0XM072578	7.18397	https://www.genecards.org/cgi-bin/carddisp.pl?gene=PHKA1
CDKN3	Cyclin Dependent Kinase Inhibitor 3	Protein Coding	42	GC14P054398	7.18079	https://www.genecards.org/cgi-bin/carddisp.pl?gene=CDKN3
AKR1C2	Aldo-Keto Reductase Family 1 Member C2	Protein Coding	45	GC10M004987	7.17991	https://www.genecards.org/cgi-bin/carddisp.pl?gene=AKR1C2
SLC2A3	Solute Carrier Family 2 Member 3	Protein Coding	47	GC12M007919	7.17918	https://www.genecards.org/cgi-bin/carddisp.pl?gene=SLC2A3
UQCC2	Ubiquinol-Cytochrome C Reductase Complex Assembly Factor 2	Protein Coding	35	GC06M033694	7.16997	https://www.genecards.org/cgi-bin/carddisp.pl?gene=UQCC2
MIR145	MicroRNA 145	RNA Gene	23	GC05P149430	7.16725	https://www.genecards.org/cgi-bin/carddisp.pl?gene=MIR145
GALNT2	Polypeptide N-Acetylgalactosaminyltransferase 2	Protein Coding	46	GC01P230057	7.16666	https://www.genecards.org/cgi-bin/carddisp.pl?gene=GALNT2
PFKL	Phosphofructokinase, Liver Type	Protein Coding	45	GC21P044300	7.15699	https://www.genecards.org/cgi-bin/carddisp.pl?gene=PFKL
ADIPOR1	Adiponectin Receptor 1	Protein Coding	44	GC01M202940	7.14989	https://www.genecards.org/cgi-bin/carddisp.pl?gene=ADIPOR1
FXN	Frataxin	Protein Coding	45	GC09P069035	7.14809	https://www.genecards.org/cgi-bin/carddisp.pl?gene=FXN
GPI	Glucose-6-Phosphate Isomerase	Protein Coding	47	GC19P051335	7.14567	https://www.genecards.org/cgi-bin/carddisp.pl?gene=GPI
MIPEP	Mitochondrial Intermediate Peptidase	Protein Coding	42	GC13M023730	7.12809	https://www.genecards.org/cgi-bin/carddisp.pl?gene=MIPEP
NAT1	N-Acetyltransferase 1	Protein Coding	44	GC08P018179	7.12785	https://www.genecards.org/cgi-bin/carddisp.pl?gene=NAT1
MT-TT	Mitochondrially Encoded TRNA-Thr (ACN)	RNA Gene	16	GCMTP015890	7.12179	https://www.genecards.org/cgi-bin/carddisp.pl?gene=MT-TT
CYC1	Cytochrome C1	Protein Coding	45	GC08P144095	7.11939	https://www.genecards.org/cgi-bin/carddisp.pl?gene=CYC1
POMGNT2	Protein O-Linked Mannose N-Acetylglucosaminyltransferase 2 (Beta 1,4-)	Protein Coding	36	GC03M043121	7.11658	https://www.genecards.org/cgi-bin/carddisp.pl?gene=POMGNT2
ATRX	ATRX Chromatin Remodeler	Protein Coding	46	GC0XM077504	7.11132	https://www.genecards.org/cgi-bin/carddisp.pl?gene=ATRX
NPPB	Natriuretic Peptide B	Protein Coding	43	GC01M011858	7.111	https://www.genecards.org/cgi-bin/carddisp.pl?gene=NPPB
AVP	Arginine Vasopressin	Protein Coding	45	GC20M003082	7.10304	https://www.genecards.org/cgi-bin/carddisp.pl?gene=AVP
NOS2	Nitric Oxide Synthase 2	Protein Coding	48	GC17M027756	7.07759	https://www.genecards.org/cgi-bin/carddisp.pl?gene=NOS2
ATP6V0A4	ATPase H+ Transporting V0 Subunit A4	Protein Coding	42	GC07M138707	7.07673	https://www.genecards.org/cgi-bin/carddisp.pl?gene=ATP6V0A4
GHRH	Growth Hormone Releasing Hormone	Protein Coding	38	GC20M037251	7.07291	https://www.genecards.org/cgi-bin/carddisp.pl?gene=GHRH
ACP5	Acid Phosphatase 5, Tartrate Resistant	Protein Coding	46	GC19M011574	7.06197	https://www.genecards.org/cgi-bin/carddisp.pl?gene=ACP5
IL18	Interleukin 18	Protein Coding	42	GC11M112143	7.02977	https://www.genecards.org/cgi-bin/carddisp.pl?gene=IL18
NLRP3	NLR Family Pyrin Domain Containing 3	Protein Coding	46	GC01P247415	7.00931	https://www.genecards.org/cgi-bin/carddisp.pl?gene=NLRP3
FBP2	Fructose-Bisphosphatase 2	Protein Coding	42	GC09M094558	6.99919	https://www.genecards.org/cgi-bin/carddisp.pl?gene=FBP2
HSPG2	Heparan Sulfate Proteoglycan 2	Protein Coding	47	GC01M021822	6.98808	https://www.genecards.org/cgi-bin/carddisp.pl?gene=HSPG2
ACHE	Acetylcholinesterase (Cartwright Blood Group)	Protein Coding	45	GC07M100889	6.98149	https://www.genecards.org/cgi-bin/carddisp.pl?gene=ACHE
PDZD9	PDZ Domain Containing 9	Protein Coding	31	GC16M021957	6.97563	https://www.genecards.org/cgi-bin/carddisp.pl?gene=PDZD9
SORD	Sorbitol Dehydrogenase	Protein Coding	45	GC15P045023	6.97433	https://www.genecards.org/cgi-bin/carddisp.pl?gene=SORD
HSD3B7	Hydroxy-Delta-5-Steroid Dehydrogenase, 3 Beta- And Steroid Delta-Isomerase 7	Protein Coding	41	GC16P030985	6.969	https://www.genecards.org/cgi-bin/carddisp.pl?gene=HSD3B7
AHSG	Alpha 2-HS Glycoprotein	Protein Coding	44	GC03P186622	6.96305	https://www.genecards.org/cgi-bin/carddisp.pl?gene=AHSG
SRD5A1	Steroid 5 Alpha-Reductase 1	Protein Coding	44	GC05P006633	6.96285	https://www.genecards.org/cgi-bin/carddisp.pl?gene=SRD5A1
EGFR	Epidermal Growth Factor Receptor	Protein Coding	52	GC07P055019	6.96094	https://www.genecards.org/cgi-bin/carddisp.pl?gene=EGFR
GCSH	Glycine Cleavage System Protein H	Protein Coding	42	GC16M081081	6.95064	https://www.genecards.org/cgi-bin/carddisp.pl?gene=GCSH
IREB2	Iron Responsive Element Binding Protein 2	Protein Coding	44	GC15P078437	6.9477	https://www.genecards.org/cgi-bin/carddisp.pl?gene=IREB2
BRCA2	BRCA2 DNA Repair Associated	Protein Coding	48	GC13P032315	6.92244	https://www.genecards.org/cgi-bin/carddisp.pl?gene=BRCA2
APOC2	Apolipoprotein C2	Protein Coding	43	GC19P052003	6.91663	https://www.genecards.org/cgi-bin/carddisp.pl?gene=APOC2
LARS1	Leucyl-TRNA Synthetase 1	Protein Coding	36	GC05M146114	6.91637	https://www.genecards.org/cgi-bin/carddisp.pl?gene=LARS1
BMP2	Bone Morphogenetic Protein 2	Protein Coding	46	GC20P006767	6.90662	https://www.genecards.org/cgi-bin/carddisp.pl?gene=BMP2
CCK	Cholecystokinin	Protein Coding	42	GC03M042274	6.90528	https://www.genecards.org/cgi-bin/carddisp.pl?gene=CCK
PER2	Period Circadian Regulator 2	Protein Coding	43	GC02M238244	6.90108	https://www.genecards.org/cgi-bin/carddisp.pl?gene=PER2
SLC25A26	Solute Carrier Family 25 Member 26	Protein Coding	37	GC03P066120	6.89933	https://www.genecards.org/cgi-bin/carddisp.pl?gene=SLC25A26
CD38	CD38 Molecule	Protein Coding	45	GC04P017266	6.89857	https://www.genecards.org/cgi-bin/carddisp.pl?gene=CD38
SULT2B1	Sulfotransferase Family 2B Member 1	Protein Coding	45	GC19P048552	6.88904	https://www.genecards.org/cgi-bin/carddisp.pl?gene=SULT2B1
CYP4F12	Cytochrome P450 Family 4 Subfamily F Member 12	Protein Coding	42	GC19P015738	6.88844	https://www.genecards.org/cgi-bin/carddisp.pl?gene=CYP4F12
HTT	Huntingtin	Protein Coding	43	GC04P003041	6.88819	https://www.genecards.org/cgi-bin/carddisp.pl?gene=HTT
COX16	Cytochrome C Oxidase Assembly Factor COX16	Protein Coding	35	GC14M070326	6.88571	https://www.genecards.org/cgi-bin/carddisp.pl?gene=COX16
CRYAA	Crystallin Alpha A	Protein Coding	45	GC21P043169	6.87864	https://www.genecards.org/cgi-bin/carddisp.pl?gene=CRYAA
PDXK	Pyridoxal Kinase	Protein Coding	46	GC21P043719	6.87428	https://www.genecards.org/cgi-bin/carddisp.pl?gene=PDXK
GLO1	Glyoxalase I	Protein Coding	45	GC06M061455	6.87327	https://www.genecards.org/cgi-bin/carddisp.pl?gene=GLO1
KDR	Kinase Insert Domain Receptor	Protein Coding	52	GC04M055078	6.86419	https://www.genecards.org/cgi-bin/carddisp.pl?gene=KDR
NR0B2	Nuclear Receptor Subfamily 0 Group B Member 2	Protein Coding	42	GC01M027041	6.85644	https://www.genecards.org/cgi-bin/carddisp.pl?gene=NR0B2
MIR222	MicroRNA 222	RNA Gene	22	GC0XM045747	6.84685	https://www.genecards.org/cgi-bin/carddisp.pl?gene=MIR222
APC	APC Regulator Of WNT Signaling Pathway	Protein Coding	48	GC05P112707	6.84365	https://www.genecards.org/cgi-bin/carddisp.pl?gene=APC
GLP1R	Glucagon Like Peptide 1 Receptor	Protein Coding	46	GC06P039048	6.83379	https://www.genecards.org/cgi-bin/carddisp.pl?gene=GLP1R
ATP5F1D	ATP Synthase F1 Subunit Delta	Protein Coding	34	GC19P002208	6.81298	https://www.genecards.org/cgi-bin/carddisp.pl?gene=ATP5F1D
PRKN	Parkin RBR E3 Ubiquitin Protein Ligase	Protein Coding	38	GC06M161348	6.81255	https://www.genecards.org/cgi-bin/carddisp.pl?gene=PRKN
CYP4F11	Cytochrome P450 Family 4 Subfamily F Member 11	Protein Coding	40	GC19M015912	6.80504	https://www.genecards.org/cgi-bin/carddisp.pl?gene=CYP4F11
MIF4GD-DT	MIF4GD Divergent Transcript	RNA Gene	12	GC17P075500	6.80013	https://www.genecards.org/cgi-bin/carddisp.pl?gene=MIF4GD-DT
ACSL4	Acyl-CoA Synthetase Long Chain Family Member 4	Protein Coding	44	GC0XM109624	6.7868	https://www.genecards.org/cgi-bin/carddisp.pl?gene=ACSL4
CST3	Cystatin C	Protein Coding	44	GC20M023646	6.78236	https://www.genecards.org/cgi-bin/carddisp.pl?gene=CST3
MRPS14	Mitochondrial Ribosomal Protein S14	Protein Coding	34	GC01M175010	6.78198	https://www.genecards.org/cgi-bin/carddisp.pl?gene=MRPS14
HSPD1	Heat Shock Protein Family D (Hsp60) Member 1	Protein Coding	46	GC02M197486	6.77032	https://www.genecards.org/cgi-bin/carddisp.pl?gene=HSPD1
PGAM2	Phosphoglycerate Mutase 2	Protein Coding	44	GC07M044062	6.76822	https://www.genecards.org/cgi-bin/carddisp.pl?gene=PGAM2
GUCY2C	Guanylate Cyclase 2C	Protein Coding	45	GC12M014612	6.7664	https://www.genecards.org/cgi-bin/carddisp.pl?gene=GUCY2C
DIO2	Iodothyronine Deiodinase 2	Protein Coding	40	GC14M080197	6.7664	https://www.genecards.org/cgi-bin/carddisp.pl?gene=DIO2
ESRRA	Estrogen Related Receptor Alpha	Protein Coding	48	GC11P064305	6.76034	https://www.genecards.org/cgi-bin/carddisp.pl?gene=ESRRA
SP1	Sp1 Transcription Factor	Protein Coding	45	GC12P053380	6.75352	https://www.genecards.org/cgi-bin/carddisp.pl?gene=SP1
CHCHD10	Coiled-Coil-Helix-Coiled-Coil-Helix Domain Containing 10	Protein Coding	39	GC22M023765	6.75164	https://www.genecards.org/cgi-bin/carddisp.pl?gene=CHCHD10
MMP9	Matrix Metallopeptidase 9	Protein Coding	53	GC20P046008	6.74664	https://www.genecards.org/cgi-bin/carddisp.pl?gene=MMP9
CSF1	Colony Stimulating Factor 1	Protein Coding	43	GC01P109911	6.74377	https://www.genecards.org/cgi-bin/carddisp.pl?gene=CSF1
AKR1C1	Aldo-Keto Reductase Family 1 Member C1	Protein Coding	42	GC10P004963	6.72833	https://www.genecards.org/cgi-bin/carddisp.pl?gene=AKR1C1
ERCC8	ERCC Excision Repair 8, CSA Ubiquitin Ligase Complex Subunit	Protein Coding	41	GC05M060888	6.7264	https://www.genecards.org/cgi-bin/carddisp.pl?gene=ERCC8
GSTA1	Glutathione S-Transferase Alpha 1	Protein Coding	42	GC06M052791	6.72635	https://www.genecards.org/cgi-bin/carddisp.pl?gene=GSTA1
MFN2	Mitofusin 2	Protein Coding	46	GC01P011980	6.72548	https://www.genecards.org/cgi-bin/carddisp.pl?gene=MFN2
LOXL3	Lysyl Oxidase Like 3	Protein Coding	42	GC02M074532	6.72261	https://www.genecards.org/cgi-bin/carddisp.pl?gene=LOXL3
TG	Thyroglobulin	Protein Coding	44	GC08P132866	6.72201	https://www.genecards.org/cgi-bin/carddisp.pl?gene=TG
PRLR	Prolactin Receptor	Protein Coding	48	GC05M035048	6.71778	https://www.genecards.org/cgi-bin/carddisp.pl?gene=PRLR
LOX	Lysyl Oxidase	Protein Coding	46	GC05M122063	6.70762	https://www.genecards.org/cgi-bin/carddisp.pl?gene=LOX
APOH	Apolipoprotein H	Protein Coding	44	GC17M066212	6.70742	https://www.genecards.org/cgi-bin/carddisp.pl?gene=APOH
BBOF1	Basal Body Orientation Factor 1	Protein Coding	25	GC14P074021	6.7053	https://www.genecards.org/cgi-bin/carddisp.pl?gene=BBOF1
ACACB	Acetyl-CoA Carboxylase Beta	Protein Coding	46	GC12P109116	6.70162	https://www.genecards.org/cgi-bin/carddisp.pl?gene=ACACB
GATA1	GATA Binding Protein 1	Protein Coding	46	GC0XP048786	6.70006	https://www.genecards.org/cgi-bin/carddisp.pl?gene=GATA1
MEN1	Menin 1	Protein Coding	45	GC11M064803	6.69874	https://www.genecards.org/cgi-bin/carddisp.pl?gene=MEN1
BAX	BCL2 Associated X, Apoptosis Regulator	Protein Coding	47	GC19P048954	6.69545	https://www.genecards.org/cgi-bin/carddisp.pl?gene=BAX
COX6A2	Cytochrome C Oxidase Subunit 6A2	Protein Coding	38	GC16M035923	6.6951	https://www.genecards.org/cgi-bin/carddisp.pl?gene=COX6A2
CDKL5	Cyclin Dependent Kinase Like 5	Protein Coding	43	GC0XP018425	6.65269	https://www.genecards.org/cgi-bin/carddisp.pl?gene=CDKL5
PTPN1	Protein Tyrosine Phosphatase Non-Receptor Type 1	Protein Coding	49	GC20P050510	6.64142	https://www.genecards.org/cgi-bin/carddisp.pl?gene=PTPN1
SLPI	Secretory Leukocyte Peptidase Inhibitor	Protein Coding	40	GC20M045252	6.63704	https://www.genecards.org/cgi-bin/carddisp.pl?gene=SLPI
PLAT	Plasminogen Activator, Tissue Type	Protein Coding	48	GC08M042174	6.62761	https://www.genecards.org/cgi-bin/carddisp.pl?gene=PLAT
ISCA2	Iron-Sulfur Cluster Assembly 2	Protein Coding	38	GC14P074493	6.61223	https://www.genecards.org/cgi-bin/carddisp.pl?gene=ISCA2
CHKB	Choline Kinase Beta	Protein Coding	44	GC22M050578	6.60596	https://www.genecards.org/cgi-bin/carddisp.pl?gene=CHKB
ERCC2	ERCC Excision Repair 2, TFIIH Core Complex Helicase Subunit	Protein Coding	47	GC19M045349	6.59435	https://www.genecards.org/cgi-bin/carddisp.pl?gene=ERCC2
HSD17B4	Hydroxysteroid 17-Beta Dehydrogenase 4	Protein Coding	45	GC05P119452	6.59355	https://www.genecards.org/cgi-bin/carddisp.pl?gene=HSD17B4
F3	Coagulation Factor III, Tissue Factor	Protein Coding	45	GC01M094570	6.58863	https://www.genecards.org/cgi-bin/carddisp.pl?gene=F3
SULT1A3	Sulfotransferase Family 1A Member 3	Protein Coding	38	GC16P030199	6.57741	https://www.genecards.org/cgi-bin/carddisp.pl?gene=SULT1A3
FABP1	Fatty Acid Binding Protein 1	Protein Coding	42	GC02M088122	6.57709	https://www.genecards.org/cgi-bin/carddisp.pl?gene=FABP1
VCAM1	Vascular Cell Adhesion Molecule 1	Protein Coding	45	GC01P100719	6.57437	https://www.genecards.org/cgi-bin/carddisp.pl?gene=VCAM1
AOC1	Amine Oxidase Copper Containing 1	Protein Coding	39	GC07P150824	6.55744	https://www.genecards.org/cgi-bin/carddisp.pl?gene=AOC1
TYR	Tyrosinase	Protein Coding	46	GC11P089177	6.54412	https://www.genecards.org/cgi-bin/carddisp.pl?gene=TYR
SLC5A2	Solute Carrier Family 5 Member 2	Protein Coding	46	GC16P039500	6.5416	https://www.genecards.org/cgi-bin/carddisp.pl?gene=SLC5A2
LRP2	LDL Receptor Related Protein 2	Protein Coding	48	GC02M169127	6.5384	https://www.genecards.org/cgi-bin/carddisp.pl?gene=LRP2
SFTPD	Surfactant Protein D	Protein Coding	43	GC10M079937	6.53196	https://www.genecards.org/cgi-bin/carddisp.pl?gene=SFTPD
CACNA1S	Calcium Voltage-Gated Channel Subunit Alpha1 S	Protein Coding	48	GC01M201008	6.51498	https://www.genecards.org/cgi-bin/carddisp.pl?gene=CACNA1S
CPT1B	Carnitine Palmitoyltransferase 1B	Protein Coding	44	GC22M055236	6.50838	https://www.genecards.org/cgi-bin/carddisp.pl?gene=CPT1B
STAT5A	Signal Transducer And Activator Of Transcription 5A	Protein Coding	46	GC17P042287	6.50555	https://www.genecards.org/cgi-bin/carddisp.pl?gene=STAT5A
GLS2	Glutaminase 2	Protein Coding	41	GC12M056470	6.50351	https://www.genecards.org/cgi-bin/carddisp.pl?gene=GLS2
MICOS13	Mitochondrial Contact Site And Cristae Organizing System Subunit 13	Protein Coding	27	GC19M005692	6.49442	https://www.genecards.org/cgi-bin/carddisp.pl?gene=MICOS13
SLC10A1	Solute Carrier Family 10 Member 1	Protein Coding	44	GC14M069775	6.4785	https://www.genecards.org/cgi-bin/carddisp.pl?gene=SLC10A1
CFHR4	Complement Factor H Related 4	Protein Coding	37	GC01P196888	6.46859	https://www.genecards.org/cgi-bin/carddisp.pl?gene=CFHR4
PHGDH	Phosphoglycerate Dehydrogenase	Protein Coding	49	GC01P119660	6.46088	https://www.genecards.org/cgi-bin/carddisp.pl?gene=PHGDH
CAV3	Caveolin 3	Protein Coding	42	GC03P008733	6.45423	https://www.genecards.org/cgi-bin/carddisp.pl?gene=CAV3
RLBP1	Retinaldehyde Binding Protein 1	Protein Coding	44	GC15M089209	6.45054	https://www.genecards.org/cgi-bin/carddisp.pl?gene=RLBP1
HLA-B	Major Histocompatibility Complex, Class I, B	Protein Coding	46	GC06M061261	6.44539	https://www.genecards.org/cgi-bin/carddisp.pl?gene=HLA-B
F5	Coagulation Factor V	Protein Coding	46	GC01M169511	6.44042	https://www.genecards.org/cgi-bin/carddisp.pl?gene=F5
ST3GAL4	ST3 Beta-Galactoside Alpha-2,3-Sialyltransferase 4	Protein Coding	41	GC11P126355	6.43659	https://www.genecards.org/cgi-bin/carddisp.pl?gene=ST3GAL4
WARS2	Tryptophanyl TRNA Synthetase 2, Mitochondrial	Protein Coding	44	GC01M119031	6.42121	https://www.genecards.org/cgi-bin/carddisp.pl?gene=WARS2
ABCC5	ATP Binding Cassette Subfamily C Member 5	Protein Coding	44	GC03M183919	6.41807	https://www.genecards.org/cgi-bin/carddisp.pl?gene=ABCC5
SIL1	SIL1 Nucleotide Exchange Factor	Protein Coding	40	GC05M138957	6.41601	https://www.genecards.org/cgi-bin/carddisp.pl?gene=SIL1
ABCC4	ATP Binding Cassette Subfamily C Member 4	Protein Coding	46	GC13M095019	6.40805	https://www.genecards.org/cgi-bin/carddisp.pl?gene=ABCC4
NFKB1	Nuclear Factor Kappa B Subunit 1	Protein Coding	50	GC04P102501	6.40687	https://www.genecards.org/cgi-bin/carddisp.pl?gene=NFKB1
MIR181A1	MicroRNA 181a-1	RNA Gene	20	GC01M198860	6.39009	https://www.genecards.org/cgi-bin/carddisp.pl?gene=MIR181A1
SLMO2-ATP5E	SLMO2-ATP5E Readthrough	RNA Gene	9	GC20M059028	6.38928	https://www.genecards.org/cgi-bin/carddisp.pl?gene=SLMO2-ATP5E
MAPK14	Mitogen-Activated Protein Kinase 14	Protein Coding	50	GC06P077003	6.38651	https://www.genecards.org/cgi-bin/carddisp.pl?gene=MAPK14
ALDH1A3	Aldehyde Dehydrogenase 1 Family Member A3	Protein Coding	45	GC15P100877	6.3743	https://www.genecards.org/cgi-bin/carddisp.pl?gene=ALDH1A3
PNPLA6	Patatin Like Phospholipase Domain Containing 6	Protein Coding	44	GC19P007534	6.3652	https://www.genecards.org/cgi-bin/carddisp.pl?gene=PNPLA6
CFHR3	Complement Factor H Related 3	Protein Coding	41	GC01P196774	6.36388	https://www.genecards.org/cgi-bin/carddisp.pl?gene=CFHR3
HBG2	Hemoglobin Subunit Gamma 2	Protein Coding	41	GC11M006236	6.36284	https://www.genecards.org/cgi-bin/carddisp.pl?gene=HBG2
HCRT	Hypocretin Neuropeptide Precursor	Protein Coding	40	GC17M042185	6.35163	https://www.genecards.org/cgi-bin/carddisp.pl?gene=HCRT
RHD	Rh Blood Group D Antigen	Protein Coding	41	GC01P025272	6.34978	https://www.genecards.org/cgi-bin/carddisp.pl?gene=RHD
SLC52A3	Solute Carrier Family 52 Member 3	Protein Coding	38	GC20M000741	6.34324	https://www.genecards.org/cgi-bin/carddisp.pl?gene=SLC52A3
B4GALT1	Beta-1,4-Galactosyltransferase 1	Protein Coding	45	GC09M033100	6.33	https://www.genecards.org/cgi-bin/carddisp.pl?gene=B4GALT1
AGTR1	Angiotensin II Receptor Type 1	Protein Coding	49	GC03P148697	6.32982	https://www.genecards.org/cgi-bin/carddisp.pl?gene=AGTR1
MRPS16	Mitochondrial Ribosomal Protein S16	Protein Coding	42	GC10M073248	6.32883	https://www.genecards.org/cgi-bin/carddisp.pl?gene=MRPS16
CKB	Creatine Kinase B	Protein Coding	44	GC14M103519	6.32221	https://www.genecards.org/cgi-bin/carddisp.pl?gene=CKB
GDF15	Growth Differentiation Factor 15	Protein Coding	42	GC19P050952	6.31935	https://www.genecards.org/cgi-bin/carddisp.pl?gene=GDF15
FOXK1	Forkhead Box K1	Protein Coding	34	GC07P004682	6.31536	https://www.genecards.org/cgi-bin/carddisp.pl?gene=FOXK1
MAPK8	Mitogen-Activated Protein Kinase 8	Protein Coding	48	GC10P048306	6.31357	https://www.genecards.org/cgi-bin/carddisp.pl?gene=MAPK8
TPD52	Tumor Protein D52	Protein Coding	41	GC08M079920	6.30964	https://www.genecards.org/cgi-bin/carddisp.pl?gene=TPD52
TNFRSF11A	TNF Receptor Superfamily Member 11a	Protein Coding	45	GC18P062325	6.30429	https://www.genecards.org/cgi-bin/carddisp.pl?gene=TNFRSF11A
JUN	Jun Proto-Oncogene, AP-1 Transcription Factor Subunit	Protein Coding	47	GC01M058780	6.30142	https://www.genecards.org/cgi-bin/carddisp.pl?gene=JUN
HS6ST2	Heparan Sulfate 6-O-Sulfotransferase 2	Protein Coding	40	GC0XM132626	6.29815	https://www.genecards.org/cgi-bin/carddisp.pl?gene=HS6ST2
PIK3CG	Phosphatidylinositol-4,5-Bisphosphate 3-Kinase Catalytic Subunit Gamma	Protein Coding	47	GC07P106865	6.29694	https://www.genecards.org/cgi-bin/carddisp.pl?gene=PIK3CG
SAR1B	Secretion Associated Ras Related GTPase 1B	Protein Coding	43	GC05M134601	6.29648	https://www.genecards.org/cgi-bin/carddisp.pl?gene=SAR1B
HSPA8	Heat Shock Protein Family A (Hsp70) Member 8	Protein Coding	47	GC11M123057	6.29165	https://www.genecards.org/cgi-bin/carddisp.pl?gene=HSPA8
STK11	Serine/Threonine Kinase 11	Protein Coding	48	GC19P001177	6.29146	https://www.genecards.org/cgi-bin/carddisp.pl?gene=STK11
NRF1	Nuclear Respiratory Factor 1	Protein Coding	42	GC07P129611	6.28448	https://www.genecards.org/cgi-bin/carddisp.pl?gene=NRF1
UGP2	UDP-Glucose Pyrophosphorylase 2	Protein Coding	42	GC02P063840	6.28209	https://www.genecards.org/cgi-bin/carddisp.pl?gene=UGP2
SETD2	SET Domain Containing 2, Histone Lysine Methyltransferase	Protein Coding	46	GC03M047033	6.26569	https://www.genecards.org/cgi-bin/carddisp.pl?gene=SETD2
RORA	RAR Related Orphan Receptor A	Protein Coding	48	GC15M060488	6.26202	https://www.genecards.org/cgi-bin/carddisp.pl?gene=RORA
COL4A5	Collagen Type IV Alpha 5 Chain	Protein Coding	44	GC0XP108439	6.25238	https://www.genecards.org/cgi-bin/carddisp.pl?gene=COL4A5
SLC7A9	Solute Carrier Family 7 Member 9	Protein Coding	44	GC19M032830	6.24126	https://www.genecards.org/cgi-bin/carddisp.pl?gene=SLC7A9
TPH1	Tryptophan Hydroxylase 1	Protein Coding	44	GC11M018040	6.23965	https://www.genecards.org/cgi-bin/carddisp.pl?gene=TPH1
MT-ATP8	Mitochondrially Encoded ATP Synthase Membrane Subunit 8	Protein Coding	31	GCMTP008368	6.23919	https://www.genecards.org/cgi-bin/carddisp.pl?gene=MT-ATP8
FDFT1	Farnesyl-Diphosphate Farnesyltransferase 1	Protein Coding	44	GC08P011795	6.23647	https://www.genecards.org/cgi-bin/carddisp.pl?gene=FDFT1
KLK3	Kallikrein Related Peptidase 3	Protein Coding	46	GC19P050854	6.23476	https://www.genecards.org/cgi-bin/carddisp.pl?gene=KLK3
SLC5A6	Solute Carrier Family 5 Member 6	Protein Coding	45	GC02M027201	6.21967	https://www.genecards.org/cgi-bin/carddisp.pl?gene=SLC5A6
TET2	Tet Methylcytosine Dioxygenase 2	Protein Coding	45	GC04P105145	6.2196	https://www.genecards.org/cgi-bin/carddisp.pl?gene=TET2
TSHB	Thyroid Stimulating Hormone Subunit Beta	Protein Coding	42	GC01P115029	6.21931	https://www.genecards.org/cgi-bin/carddisp.pl?gene=TSHB
GBA2	Glucosylceramidase Beta 2	Protein Coding	40	GC09M035736	6.2171	https://www.genecards.org/cgi-bin/carddisp.pl?gene=GBA2
IRAK1	Interleukin 1 Receptor Associated Kinase 1	Protein Coding	48	GC0XM154010	6.21422	https://www.genecards.org/cgi-bin/carddisp.pl?gene=IRAK1
PIEZO2	Piezo Type Mechanosensitive Ion Channel Component 2	Protein Coding	36	GC18M010670	6.19394	https://www.genecards.org/cgi-bin/carddisp.pl?gene=PIEZO2
TIMP1	TIMP Metallopeptidase Inhibitor 1	Protein Coding	43	GC0XP047583	6.19282	https://www.genecards.org/cgi-bin/carddisp.pl?gene=TIMP1
ESR2	Estrogen Receptor 2	Protein Coding	48	GC14M064084	6.18021	https://www.genecards.org/cgi-bin/carddisp.pl?gene=ESR2
DMD	Dystrophin	Protein Coding	46	GC0XM031097	6.17754	https://www.genecards.org/cgi-bin/carddisp.pl?gene=DMD
PEMT	Phosphatidylethanolamine N-Methyltransferase	Protein Coding	40	GC17M017539	6.17588	https://www.genecards.org/cgi-bin/carddisp.pl?gene=PEMT
TXN	Thioredoxin	Protein Coding	45	GC09M110243	6.17413	https://www.genecards.org/cgi-bin/carddisp.pl?gene=TXN
PFKP	Phosphofructokinase, Platelet	Protein Coding	45	GC10P003066	6.16323	https://www.genecards.org/cgi-bin/carddisp.pl?gene=PFKP
ACLY	ATP Citrate Lyase	Protein Coding	46	GC17M041866	6.15759	https://www.genecards.org/cgi-bin/carddisp.pl?gene=ACLY
VIM	Vimentin	Protein Coding	49	GC10P017227	6.15532	https://www.genecards.org/cgi-bin/carddisp.pl?gene=VIM
HSP90AA1	Heat Shock Protein 90 Alpha Family Class A Member 1	Protein Coding	47	GC14M102080	6.14871	https://www.genecards.org/cgi-bin/carddisp.pl?gene=HSP90AA1
HMBS	Hydroxymethylbilane Synthase	Protein Coding	43	GC11P119084	6.14201	https://www.genecards.org/cgi-bin/carddisp.pl?gene=HMBS
IGFBP2	Insulin Like Growth Factor Binding Protein 2	Protein Coding	43	GC02P216632	6.12401	https://www.genecards.org/cgi-bin/carddisp.pl?gene=IGFBP2
LALBA	Lactalbumin Alpha	Protein Coding	39	GC12M048567	6.11669	https://www.genecards.org/cgi-bin/carddisp.pl?gene=LALBA
LTC4S	Leukotriene C4 Synthase	Protein Coding	42	GC05P179793	6.11632	https://www.genecards.org/cgi-bin/carddisp.pl?gene=LTC4S
GNB3	G Protein Subunit Beta 3	Protein Coding	46	GC12P006839	6.1135	https://www.genecards.org/cgi-bin/carddisp.pl?gene=GNB3
PYY	Peptide YY	Protein Coding	42	GC17M043952	6.1134	https://www.genecards.org/cgi-bin/carddisp.pl?gene=PYY
HAO1	Hydroxyacid Oxidase 1	Protein Coding	41	GC20M007913	6.11277	https://www.genecards.org/cgi-bin/carddisp.pl?gene=HAO1
IDO1	Indoleamine 2,3-Dioxygenase 1	Protein Coding	44	GC08P039891	6.112	https://www.genecards.org/cgi-bin/carddisp.pl?gene=IDO1
LPIN2	Lipin 2	Protein Coding	42	GC18M002916	6.11155	https://www.genecards.org/cgi-bin/carddisp.pl?gene=LPIN2
SFXN4	Sideroflexin 4	Protein Coding	40	GC10M119140	6.10593	https://www.genecards.org/cgi-bin/carddisp.pl?gene=SFXN4
IRF4	Interferon Regulatory Factor 4	Protein Coding	42	GC06P000391	6.10124	https://www.genecards.org/cgi-bin/carddisp.pl?gene=IRF4
ADH5	Alcohol Dehydrogenase 5 (Class III), Chi Polypeptide	Protein Coding	46	GC04M099070	6.10067	https://www.genecards.org/cgi-bin/carddisp.pl?gene=ADH5
ELN	Elastin	Protein Coding	44	GC07P074027	6.10059	https://www.genecards.org/cgi-bin/carddisp.pl?gene=ELN
CFAP92	Cilia And Flagella Associated Protein 92 (Putative)	Protein Coding	21	GC03M130005	6.08009	https://www.genecards.org/cgi-bin/carddisp.pl?gene=CFAP92
PMPCB	Peptidase, Mitochondrial Processing Subunit Beta	Protein Coding	43	GC07P103297	6.06728	https://www.genecards.org/cgi-bin/carddisp.pl?gene=PMPCB
BRAF	B-Raf Proto-Oncogene, Serine/Threonine Kinase	Protein Coding	52	GC07M140730	6.06462	https://www.genecards.org/cgi-bin/carddisp.pl?gene=BRAF
MAPK10	Mitogen-Activated Protein Kinase 10	Protein Coding	49	GC04M085990	6.05861	https://www.genecards.org/cgi-bin/carddisp.pl?gene=MAPK10
HSPA5	Heat Shock Protein Family A (Hsp70) Member 5	Protein Coding	46	GC09M125234	6.05512	https://www.genecards.org/cgi-bin/carddisp.pl?gene=HSPA5
PDE5A	Phosphodiesterase 5A	Protein Coding	45	GC04M119494	6.05162	https://www.genecards.org/cgi-bin/carddisp.pl?gene=PDE5A
NSUN3	NOP2/Sun RNA Methyltransferase 3	Protein Coding	37	GC03P094062	6.04386	https://www.genecards.org/cgi-bin/carddisp.pl?gene=NSUN3
PIEZO1	Piezo Type Mechanosensitive Ion Channel Component 1	Protein Coding	38	GC16M088715	6.036	https://www.genecards.org/cgi-bin/carddisp.pl?gene=PIEZO1
PITRM1	Pitrilysin Metallopeptidase 1	Protein Coding	40	GC10M003138	6.03376	https://www.genecards.org/cgi-bin/carddisp.pl?gene=PITRM1
MIR22	MicroRNA 22	RNA Gene	21	GC17M001713	6.0332	https://www.genecards.org/cgi-bin/carddisp.pl?gene=MIR22
BCL2L1	BCL2 Like 1	Protein Coding	45	GC20M031664	6.03173	https://www.genecards.org/cgi-bin/carddisp.pl?gene=BCL2L1
ZNF143	Zinc Finger Protein 143	Protein Coding	40	GC11P009483	6.0316	https://www.genecards.org/cgi-bin/carddisp.pl?gene=ZNF143
SCN1A	Sodium Voltage-Gated Channel Alpha Subunit 1	Protein Coding	46	GC02M165989	6.02939	https://www.genecards.org/cgi-bin/carddisp.pl?gene=SCN1A
DAO	D-Amino Acid Oxidase	Protein Coding	44	GC12P108859	6.02707	https://www.genecards.org/cgi-bin/carddisp.pl?gene=DAO
IKBKG	Inhibitor Of Nuclear Factor Kappa B Kinase Regulatory Subunit Gamma	Protein Coding	47	GC0XP154541	6.02503	https://www.genecards.org/cgi-bin/carddisp.pl?gene=IKBKG
XBP1	X-Box Binding Protein 1	Protein Coding	45	GC22M028794	6.02486	https://www.genecards.org/cgi-bin/carddisp.pl?gene=XBP1
GYG1	Glycogenin 1	Protein Coding	44	GC03P148991	6.01921	https://www.genecards.org/cgi-bin/carddisp.pl?gene=GYG1
S100B	S100 Calcium Binding Protein B	Protein Coding	45	GC21M050156	6.01745	https://www.genecards.org/cgi-bin/carddisp.pl?gene=S100B
COQ7	Coenzyme Q7, Hydroxylase	Protein Coding	42	GC16P019067	6.01441	https://www.genecards.org/cgi-bin/carddisp.pl?gene=COQ7
DDHD2	DDHD Domain Containing 2	Protein Coding	40	GC08P038225	5.99047	https://www.genecards.org/cgi-bin/carddisp.pl?gene=DDHD2
CDKN2A	Cyclin Dependent Kinase Inhibitor 2A	Protein Coding	49	GC09M021967	5.98629	https://www.genecards.org/cgi-bin/carddisp.pl?gene=CDKN2A
MUC1	Mucin 1, Cell Surface Associated	Protein Coding	48	GC01M155185	5.98087	https://www.genecards.org/cgi-bin/carddisp.pl?gene=MUC1
SLC13A5	Solute Carrier Family 13 Member 5	Protein Coding	43	GC17M006684	5.97883	https://www.genecards.org/cgi-bin/carddisp.pl?gene=SLC13A5
SLC28A1	Solute Carrier Family 28 Member 1	Protein Coding	43	GC15P084884	5.97307	https://www.genecards.org/cgi-bin/carddisp.pl?gene=SLC28A1
CNDP2	Carnosine Dipeptidase 2	Protein Coding	42	GC18P074495	5.97122	https://www.genecards.org/cgi-bin/carddisp.pl?gene=CNDP2
NDUFC2-KCTD14	NDUFC2-KCTD14 Readthrough	Protein Coding	21	GC11M078015	5.96816	https://www.genecards.org/cgi-bin/carddisp.pl?gene=NDUFC2-KCTD14
INPPL1	Inositol Polyphosphate Phosphatase Like 1	Protein Coding	48	GC11P072223	5.96602	https://www.genecards.org/cgi-bin/carddisp.pl?gene=INPPL1
VDAC1	Voltage Dependent Anion Channel 1	Protein Coding	45	GC05M133975	5.95615	https://www.genecards.org/cgi-bin/carddisp.pl?gene=VDAC1
RPS27A	Ribosomal Protein S27a	Protein Coding	41	GC02P055231	5.95471	https://www.genecards.org/cgi-bin/carddisp.pl?gene=RPS27A
VWF	Von Willebrand Factor	Protein Coding	48	GC12M005917	5.95106	https://www.genecards.org/cgi-bin/carddisp.pl?gene=VWF
DHCR24	24-Dehydrocholesterol Reductase	Protein Coding	45	GC01M054849	5.94685	https://www.genecards.org/cgi-bin/carddisp.pl?gene=DHCR24
VPS33A	VPS33A Core Subunit Of CORVET And HOPS Complexes	Protein Coding	40	GC12M122229	5.93351	https://www.genecards.org/cgi-bin/carddisp.pl?gene=VPS33A
ANXA5	Annexin A5	Protein Coding	45	GC04M121667	5.92643	https://www.genecards.org/cgi-bin/carddisp.pl?gene=ANXA5
RPS14	Ribosomal Protein S14	Protein Coding	42	GC05M150443	5.92522	https://www.genecards.org/cgi-bin/carddisp.pl?gene=RPS14
MIR23A	MicroRNA 23a	RNA Gene	21	GC19M014388	5.92258	https://www.genecards.org/cgi-bin/carddisp.pl?gene=MIR23A
PDK2	Pyruvate Dehydrogenase Kinase 2	Protein Coding	42	GC17P051774	5.92216	https://www.genecards.org/cgi-bin/carddisp.pl?gene=PDK2
NCOR1	Nuclear Receptor Corepressor 1	Protein Coding	44	GC17M016029	5.92184	https://www.genecards.org/cgi-bin/carddisp.pl?gene=NCOR1
RUNX2	RUNX Family Transcription Factor 2	Protein Coding	46	GC06P077087	5.92048	https://www.genecards.org/cgi-bin/carddisp.pl?gene=RUNX2
LRP1	LDL Receptor Related Protein 1	Protein Coding	48	GC12P057128	5.91623	https://www.genecards.org/cgi-bin/carddisp.pl?gene=LRP1
FABP5	Fatty Acid Binding Protein 5	Protein Coding	40	GC08P081282	5.9152	https://www.genecards.org/cgi-bin/carddisp.pl?gene=FABP5
IL1RN	Interleukin 1 Receptor Antagonist	Protein Coding	48	GC02P120921	5.90597	https://www.genecards.org/cgi-bin/carddisp.pl?gene=IL1RN
SCN4A	Sodium Voltage-Gated Channel Alpha Subunit 4	Protein Coding	45	GC17M063938	5.90152	https://www.genecards.org/cgi-bin/carddisp.pl?gene=SCN4A
ABCG1	ATP Binding Cassette Subfamily G Member 1	Protein Coding	44	GC21P042199	5.89815	https://www.genecards.org/cgi-bin/carddisp.pl?gene=ABCG1
CSF2	Colony Stimulating Factor 2	Protein Coding	42	GC05P132073	5.89678	https://www.genecards.org/cgi-bin/carddisp.pl?gene=CSF2
SHC1	SHC Adaptor Protein 1	Protein Coding	44	GC01M154962	5.8902	https://www.genecards.org/cgi-bin/carddisp.pl?gene=SHC1
GPD2	Glycerol-3-Phosphate Dehydrogenase 2	Protein Coding	46	GC02P156435	5.88998	https://www.genecards.org/cgi-bin/carddisp.pl?gene=GPD2
SLC4A4	Solute Carrier Family 4 Member 4	Protein Coding	45	GC04P071063	5.87773	https://www.genecards.org/cgi-bin/carddisp.pl?gene=SLC4A4
WWOX	WW Domain Containing Oxidoreductase	Protein Coding	46	GC16P078099	5.873	https://www.genecards.org/cgi-bin/carddisp.pl?gene=WWOX
LOC107133510	Origin Of Replication At HBB	Biological Region	2	GC11P005222	5.86708	https://www.genecards.org/cgi-bin/carddisp.pl?gene=LOC107133510
HTR1A	5-Hydroxytryptamine Receptor 1A	Protein Coding	46	GC05M063960	5.8635	https://www.genecards.org/cgi-bin/carddisp.pl?gene=HTR1A
TTPA	Alpha Tocopherol Transfer Protein	Protein Coding	41	GC08M063048	5.85907	https://www.genecards.org/cgi-bin/carddisp.pl?gene=TTPA
LOC106099062	HBB Recombination Region	Biological Region	2	GC11P005326	5.85627	https://www.genecards.org/cgi-bin/carddisp.pl?gene=LOC106099062
FLT3	Fms Related Receptor Tyrosine Kinase 3	Protein Coding	51	GC13M028003	5.84757	https://www.genecards.org/cgi-bin/carddisp.pl?gene=FLT3
IL2	Interleukin 2	Protein Coding	44	GC04M122451	5.84415	https://www.genecards.org/cgi-bin/carddisp.pl?gene=IL2
ALOX15	Arachidonate 15-Lipoxygenase	Protein Coding	45	GC17M004630	5.84146	https://www.genecards.org/cgi-bin/carddisp.pl?gene=ALOX15
GFER	Growth Factor, Augmenter Of Liver Regeneration	Protein Coding	45	GC16P001984	5.83908	https://www.genecards.org/cgi-bin/carddisp.pl?gene=GFER
PPARGC1B	PPARG Coactivator 1 Beta	Protein Coding	36	GC05P149730	5.83606	https://www.genecards.org/cgi-bin/carddisp.pl?gene=PPARGC1B
HRAS	HRas Proto-Oncogene, GTPase	Protein Coding	50	GC11M002647	5.83467	https://www.genecards.org/cgi-bin/carddisp.pl?gene=HRAS
ACO2	Aconitase 2	Protein Coding	46	GC22P041485	5.8244	https://www.genecards.org/cgi-bin/carddisp.pl?gene=ACO2
CSN2	Casein Beta	Protein Coding	34	GC04M069955	5.8212	https://www.genecards.org/cgi-bin/carddisp.pl?gene=CSN2
SERPINC1	Serpin Family C Member 1	Protein Coding	47	GC01M174490	5.8139	https://www.genecards.org/cgi-bin/carddisp.pl?gene=SERPINC1
SLC25A11	Solute Carrier Family 25 Member 11	Protein Coding	43	GC17M004937	5.79365	https://www.genecards.org/cgi-bin/carddisp.pl?gene=SLC25A11
GSTZ1	Glutathione S-Transferase Zeta 1	Protein Coding	41	GC14P077320	5.78386	https://www.genecards.org/cgi-bin/carddisp.pl?gene=GSTZ1
CTSG	Cathepsin G	Protein Coding	45	GC14M024573	5.77741	https://www.genecards.org/cgi-bin/carddisp.pl?gene=CTSG
DPM2	Dolichyl-Phosphate Mannosyltransferase Subunit 2, Regulatory	Protein Coding	36	GC09M127935	5.77492	https://www.genecards.org/cgi-bin/carddisp.pl?gene=DPM2
TIGAR	TP53 Induced Glycolysis Regulatory Phosphatase	Protein Coding	37	GC12P018506	5.76202	https://www.genecards.org/cgi-bin/carddisp.pl?gene=TIGAR
RHCE	Rh Blood Group CcEe Antigens	Protein Coding	41	GC01M025360	5.73779	https://www.genecards.org/cgi-bin/carddisp.pl?gene=RHCE
KIT	KIT Proto-Oncogene, Receptor Tyrosine Kinase	Protein Coding	52	GC04P054657	5.73705	https://www.genecards.org/cgi-bin/carddisp.pl?gene=KIT
PDK3	Pyruvate Dehydrogenase Kinase 3	Protein Coding	46	GC0XP024465	5.73438	https://www.genecards.org/cgi-bin/carddisp.pl?gene=PDK3
MITD1	Microtubule Interacting And Trafficking Domain Containing 1	Protein Coding	32	GC02M099152	5.73436	https://www.genecards.org/cgi-bin/carddisp.pl?gene=MITD1
SLC27A1	Solute Carrier Family 27 Member 1	Protein Coding	41	GC19P050932	5.73228	https://www.genecards.org/cgi-bin/carddisp.pl?gene=SLC27A1
HSD3B1	Hydroxy-Delta-5-Steroid Dehydrogenase, 3 Beta- And Steroid Delta-Isomerase 1	Protein Coding	43	GC01P119507	5.73198	https://www.genecards.org/cgi-bin/carddisp.pl?gene=HSD3B1
TNNI3	Troponin I3, Cardiac Type	Protein Coding	48	GC19M055151	5.7307	https://www.genecards.org/cgi-bin/carddisp.pl?gene=TNNI3
FAAH	Fatty Acid Amide Hydrolase	Protein Coding	48	GC01P046394	5.72776	https://www.genecards.org/cgi-bin/carddisp.pl?gene=FAAH
KCNN4	Potassium Calcium-Activated Channel Subfamily N Member 4	Protein Coding	48	GC19M061975	5.72629	https://www.genecards.org/cgi-bin/carddisp.pl?gene=KCNN4
FMO1	Flavin Containing Dimethylaniline Monoxygenase 1	Protein Coding	43	GC01P171248	5.72528	https://www.genecards.org/cgi-bin/carddisp.pl?gene=FMO1
USF1	Upstream Transcription Factor 1	Protein Coding	43	GC01M161039	5.69757	https://www.genecards.org/cgi-bin/carddisp.pl?gene=USF1
STXBP1	Syntaxin Binding Protein 1	Protein Coding	48	GC09P127582	5.69501	https://www.genecards.org/cgi-bin/carddisp.pl?gene=STXBP1
HDAC1	Histone Deacetylase 1	Protein Coding	48	GC01P032292	5.68795	https://www.genecards.org/cgi-bin/carddisp.pl?gene=HDAC1
ERBB4	Erb-B2 Receptor Tyrosine Kinase 4	Protein Coding	53	GC02M211375	5.6823	https://www.genecards.org/cgi-bin/carddisp.pl?gene=ERBB4
CGA	Glycoprotein Hormones, Alpha Polypeptide	Protein Coding	44	GC06M087085	5.6803	https://www.genecards.org/cgi-bin/carddisp.pl?gene=CGA
CYP4F8	Cytochrome P450 Family 4 Subfamily F Member 8	Protein Coding	35	GC19P015740	5.67678	https://www.genecards.org/cgi-bin/carddisp.pl?gene=CYP4F8
CD4	CD4 Molecule	Protein Coding	48	GC12P006786	5.67445	https://www.genecards.org/cgi-bin/carddisp.pl?gene=CD4
GSK3B	Glycogen Synthase Kinase 3 Beta	Protein Coding	48	GC03M119821	5.6707	https://www.genecards.org/cgi-bin/carddisp.pl?gene=GSK3B
HBA1	Hemoglobin Subunit Alpha 1	Protein Coding	42	GC16P009809	5.66707	https://www.genecards.org/cgi-bin/carddisp.pl?gene=HBA1
TCN1	Transcobalamin 1	Protein Coding	42	GC11M084450	5.64204	https://www.genecards.org/cgi-bin/carddisp.pl?gene=TCN1
MIR125A	MicroRNA 125a	RNA Gene	22	GC19P053334	5.63358	https://www.genecards.org/cgi-bin/carddisp.pl?gene=MIR125A
GPAM	Glycerol-3-Phosphate Acyltransferase, Mitochondrial	Protein Coding	42	GC10M112148	5.62764	https://www.genecards.org/cgi-bin/carddisp.pl?gene=GPAM
CAMKMT	Calmodulin-Lysine N-Methyltransferase	Protein Coding	35	GC02P044361	5.6257	https://www.genecards.org/cgi-bin/carddisp.pl?gene=CAMKMT
CLU	Clusterin	Protein Coding	45	GC08M027596	5.62153	https://www.genecards.org/cgi-bin/carddisp.pl?gene=CLU
TNXB	Tenascin XB	Protein Coding	44	GC06M061322	5.61458	https://www.genecards.org/cgi-bin/carddisp.pl?gene=TNXB
KRT18	Keratin 18	Protein Coding	48	GC12P052948	5.61321	https://www.genecards.org/cgi-bin/carddisp.pl?gene=KRT18
NME1	NME/NM23 Nucleoside Diphosphate Kinase 1	Protein Coding	45	GC17P051161	5.61243	https://www.genecards.org/cgi-bin/carddisp.pl?gene=NME1
IL4	Interleukin 4	Protein Coding	45	GC05P132673	5.6023	https://www.genecards.org/cgi-bin/carddisp.pl?gene=IL4
ENO1	Enolase 1	Protein Coding	46	GC01M008861	5.59785	https://www.genecards.org/cgi-bin/carddisp.pl?gene=ENO1
INPP5K	Inositol Polyphosphate-5-Phosphatase K	Protein Coding	43	GC17M001494	5.59396	https://www.genecards.org/cgi-bin/carddisp.pl?gene=INPP5K
FABP3	Fatty Acid Binding Protein 3	Protein Coding	42	GC01M031365	5.57162	https://www.genecards.org/cgi-bin/carddisp.pl?gene=FABP3
HEPH	Hephaestin	Protein Coding	38	GC0XP066162	5.56722	https://www.genecards.org/cgi-bin/carddisp.pl?gene=HEPH
HAO2	Hydroxyacid Oxidase 2	Protein Coding	37	GC01P119368	5.56477	https://www.genecards.org/cgi-bin/carddisp.pl?gene=HAO2
ADORA2A	Adenosine A2a Receptor	Protein Coding	45	GC22P024417	5.56024	https://www.genecards.org/cgi-bin/carddisp.pl?gene=ADORA2A
PTH1R	Parathyroid Hormone 1 Receptor	Protein Coding	49	GC03P046877	5.55435	https://www.genecards.org/cgi-bin/carddisp.pl?gene=PTH1R
SLC39A4	Solute Carrier Family 39 Member 4	Protein Coding	42	GC08M144409	5.55009	https://www.genecards.org/cgi-bin/carddisp.pl?gene=SLC39A4
CAVIN1	Caveolae Associated Protein 1	Protein Coding	33	GC17M042404	5.54211	https://www.genecards.org/cgi-bin/carddisp.pl?gene=CAVIN1
PLG	Plasminogen	Protein Coding	48	GC06P160702	5.5417	https://www.genecards.org/cgi-bin/carddisp.pl?gene=PLG
ARNT	Aryl Hydrocarbon Receptor Nuclear Translocator	Protein Coding	44	GC01M150809	5.53643	https://www.genecards.org/cgi-bin/carddisp.pl?gene=ARNT
LTA	Lymphotoxin Alpha	Protein Coding	41	GC06P076862	5.53533	https://www.genecards.org/cgi-bin/carddisp.pl?gene=LTA
NT5C2	5'-Nucleotidase, Cytosolic II	Protein Coding	46	GC10M103088	5.53129	https://www.genecards.org/cgi-bin/carddisp.pl?gene=NT5C2
CFHR5	Complement Factor H Related 5	Protein Coding	40	GC01P196977	5.52909	https://www.genecards.org/cgi-bin/carddisp.pl?gene=CFHR5
NT5E	5'-Nucleotidase Ecto	Protein Coding	50	GC06P085449	5.52585	https://www.genecards.org/cgi-bin/carddisp.pl?gene=NT5E
MOGS	Mannosyl-Oligosaccharide Glucosidase	Protein Coding	42	GC02M074461	5.52392	https://www.genecards.org/cgi-bin/carddisp.pl?gene=MOGS
MGLL	Monoglyceride Lipase	Protein Coding	44	GC03M127689	5.52327	https://www.genecards.org/cgi-bin/carddisp.pl?gene=MGLL
CCR6	C-C Motif Chemokine Receptor 6	Protein Coding	44	GC06P167111	5.51943	https://www.genecards.org/cgi-bin/carddisp.pl?gene=CCR6
AARS1	Alanyl-TRNA Synthetase 1	Protein Coding	36	GC16M070550	5.51375	https://www.genecards.org/cgi-bin/carddisp.pl?gene=AARS1
IMMT	Inner Membrane Mitochondrial Protein	Protein Coding	40	GC02M086144	5.50337	https://www.genecards.org/cgi-bin/carddisp.pl?gene=IMMT
SLC7A5	Solute Carrier Family 7 Member 5	Protein Coding	44	GC16M087830	5.49779	https://www.genecards.org/cgi-bin/carddisp.pl?gene=SLC7A5
LYST	Lysosomal Trafficking Regulator	Protein Coding	38	GC01M235661	5.48314	https://www.genecards.org/cgi-bin/carddisp.pl?gene=LYST
IL1A	Interleukin 1 Alpha	Protein Coding	43	GC02M112773	5.48133	https://www.genecards.org/cgi-bin/carddisp.pl?gene=IL1A
FGFR2	Fibroblast Growth Factor Receptor 2	Protein Coding	53	GC10M121478	5.47499	https://www.genecards.org/cgi-bin/carddisp.pl?gene=FGFR2
PPT1	Palmitoyl-Protein Thioesterase 1	Protein Coding	45	GC01M040072	5.47189	https://www.genecards.org/cgi-bin/carddisp.pl?gene=PPT1
VARS2	Valyl-TRNA Synthetase 2, Mitochondrial	Protein Coding	42	GC06P076846	5.47143	https://www.genecards.org/cgi-bin/carddisp.pl?gene=VARS2
POMT1	Protein O-Mannosyltransferase 1	Protein Coding	45	GC09P131502	5.45458	https://www.genecards.org/cgi-bin/carddisp.pl?gene=POMT1
AKR1B10	Aldo-Keto Reductase Family 1 Member B10	Protein Coding	43	GC07P134527	5.4384	https://www.genecards.org/cgi-bin/carddisp.pl?gene=AKR1B10
TRPV6	Transient Receptor Potential Cation Channel Subfamily V Member 6	Protein Coding	46	GC07M142871	5.43363	https://www.genecards.org/cgi-bin/carddisp.pl?gene=TRPV6
GFPT1	Glutamine--Fructose-6-Phosphate Transaminase 1	Protein Coding	45	GC02M069283	5.43033	https://www.genecards.org/cgi-bin/carddisp.pl?gene=GFPT1
VPS13A	Vacuolar Protein Sorting 13 Homolog A	Protein Coding	40	GC09P077177	5.42823	https://www.genecards.org/cgi-bin/carddisp.pl?gene=VPS13A
PER1	Period Circadian Regulator 1	Protein Coding	41	GC17M010119	5.4267	https://www.genecards.org/cgi-bin/carddisp.pl?gene=PER1
MT-TA	Mitochondrially Encoded TRNA-Ala (GCN)	RNA Gene	12	GCMTM005589	5.42587	https://www.genecards.org/cgi-bin/carddisp.pl?gene=MT-TA
NHLRC1	NHL Repeat Containing E3 Ubiquitin Protein Ligase 1	Protein Coding	39	GC06M018120	5.42059	https://www.genecards.org/cgi-bin/carddisp.pl?gene=NHLRC1
FSHR	Follicle Stimulating Hormone Receptor	Protein Coding	49	GC02M048953	5.41588	https://www.genecards.org/cgi-bin/carddisp.pl?gene=FSHR
CH25H	Cholesterol 25-Hydroxylase	Protein Coding	37	GC10M089205	5.41023	https://www.genecards.org/cgi-bin/carddisp.pl?gene=CH25H
CLCN7	Chloride Voltage-Gated Channel 7	Protein Coding	45	GC16M001444	5.41003	https://www.genecards.org/cgi-bin/carddisp.pl?gene=CLCN7
SPR	Sepiapterin Reductase	Protein Coding	49	GC02P072850	5.40395	https://www.genecards.org/cgi-bin/carddisp.pl?gene=SPR
EPAS1	Endothelial PAS Domain Protein 1	Protein Coding	48	GC02P046293	5.40287	https://www.genecards.org/cgi-bin/carddisp.pl?gene=EPAS1
ADM	Adrenomedullin	Protein Coding	44	GC11P010304	5.40197	https://www.genecards.org/cgi-bin/carddisp.pl?gene=ADM
ANPEP	Alanyl Aminopeptidase, Membrane	Protein Coding	49	GC15M089784	5.40128	https://www.genecards.org/cgi-bin/carddisp.pl?gene=ANPEP
IFNA1	Interferon Alpha 1	Protein Coding	40	GC09P021577	5.40078	https://www.genecards.org/cgi-bin/carddisp.pl?gene=IFNA1
FKRP	Fukutin Related Protein	Protein Coding	40	GC19P046746	5.40003	https://www.genecards.org/cgi-bin/carddisp.pl?gene=FKRP
ARSH	Arylsulfatase Family Member H	Protein Coding	34	GC0XP003006	5.39892	https://www.genecards.org/cgi-bin/carddisp.pl?gene=ARSH
GC	GC Vitamin D Binding Protein	Protein Coding	45	GC04M071741	5.38866	https://www.genecards.org/cgi-bin/carddisp.pl?gene=GC
GPX4	Glutathione Peroxidase 4	Protein Coding	46	GC19P001103	5.37632	https://www.genecards.org/cgi-bin/carddisp.pl?gene=GPX4
CA9	Carbonic Anhydrase 9	Protein Coding	45	GC09P035673	5.37279	https://www.genecards.org/cgi-bin/carddisp.pl?gene=CA9
FASLG	Fas Ligand	Protein Coding	46	GC01P172628	5.37076	https://www.genecards.org/cgi-bin/carddisp.pl?gene=FASLG
PYGB	Glycogen Phosphorylase B	Protein Coding	42	GC20P025248	5.36961	https://www.genecards.org/cgi-bin/carddisp.pl?gene=PYGB
PTGIS	Prostaglandin I2 Synthase	Protein Coding	46	GC20M049503	5.36332	https://www.genecards.org/cgi-bin/carddisp.pl?gene=PTGIS
FN1	Fibronectin 1	Protein Coding	49	GC02M215360	5.36178	https://www.genecards.org/cgi-bin/carddisp.pl?gene=FN1
CHIT1	Chitinase 1	Protein Coding	43	GC01M203181	5.35769	https://www.genecards.org/cgi-bin/carddisp.pl?gene=CHIT1
MIR200B	MicroRNA 200b	RNA Gene	21	GC01P001167	5.35581	https://www.genecards.org/cgi-bin/carddisp.pl?gene=MIR200B
BLVRB	Biliverdin Reductase B	Protein Coding	40	GC19M040447	5.35464	https://www.genecards.org/cgi-bin/carddisp.pl?gene=BLVRB
SDHC	Succinate Dehydrogenase Complex Subunit C	Protein Coding	44	GC01P161314	5.34747	https://www.genecards.org/cgi-bin/carddisp.pl?gene=SDHC
KNG1	Kininogen 1	Protein Coding	46	GC03P186717	5.33672	https://www.genecards.org/cgi-bin/carddisp.pl?gene=KNG1
COASY	Coenzyme A Synthase	Protein Coding	44	GC17P042561	5.33027	https://www.genecards.org/cgi-bin/carddisp.pl?gene=COASY
INSL6	Insulin Like 6	Protein Coding	34	GC09M004991	5.32662	https://www.genecards.org/cgi-bin/carddisp.pl?gene=INSL6
PDE3B	Phosphodiesterase 3B	Protein Coding	44	GC11P014643	5.32304	https://www.genecards.org/cgi-bin/carddisp.pl?gene=PDE3B
SIRT2	Sirtuin 2	Protein Coding	46	GC19M038878	5.32267	https://www.genecards.org/cgi-bin/carddisp.pl?gene=SIRT2
APPL1	Adaptor Protein, Phosphotyrosine Interacting With PH Domain And Leucine Zipper 1	Protein Coding	44	GC03P057227	5.32173	https://www.genecards.org/cgi-bin/carddisp.pl?gene=APPL1
THRA	Thyroid Hormone Receptor Alpha	Protein Coding	48	GC17P040058	5.31713	https://www.genecards.org/cgi-bin/carddisp.pl?gene=THRA
MRPS7	Mitochondrial Ribosomal Protein S7	Protein Coding	38	GC17P075472	5.31566	https://www.genecards.org/cgi-bin/carddisp.pl?gene=MRPS7
RBP1	Retinol Binding Protein 1	Protein Coding	39	GC03M139517	5.30928	https://www.genecards.org/cgi-bin/carddisp.pl?gene=RBP1
ATP5MK	ATP Synthase Membrane Subunit K	Protein Coding	29	GC10M103391	5.2999	https://www.genecards.org/cgi-bin/carddisp.pl?gene=ATP5MK
RNASEH1	Ribonuclease H1	Protein Coding	42	GC02M003544	5.28914	https://www.genecards.org/cgi-bin/carddisp.pl?gene=RNASEH1
ACOT8	Acyl-CoA Thioesterase 8	Protein Coding	37	GC20M045841	5.28363	https://www.genecards.org/cgi-bin/carddisp.pl?gene=ACOT8
CARD14	Caspase Recruitment Domain Family Member 14	Protein Coding	42	GC17P080170	5.28059	https://www.genecards.org/cgi-bin/carddisp.pl?gene=CARD14
DAG1	Dystroglycan 1	Protein Coding	45	GC03P049540	5.2795	https://www.genecards.org/cgi-bin/carddisp.pl?gene=DAG1
ERFE	Erythroferrone	Protein Coding	25	GC02P238159	5.27875	https://www.genecards.org/cgi-bin/carddisp.pl?gene=ERFE
CHPT1	Choline Phosphotransferase 1	Protein Coding	40	GC12P101696	5.27655	https://www.genecards.org/cgi-bin/carddisp.pl?gene=CHPT1
TRH	Thyrotropin Releasing Hormone	Protein Coding	42	GC03P129974	5.26734	https://www.genecards.org/cgi-bin/carddisp.pl?gene=TRH
SLC6A4	Solute Carrier Family 6 Member 4	Protein Coding	48	GC17M030194	5.26338	https://www.genecards.org/cgi-bin/carddisp.pl?gene=SLC6A4
FUCA1	Alpha-L-Fucosidase 1	Protein Coding	46	GC01M023845	5.26073	https://www.genecards.org/cgi-bin/carddisp.pl?gene=FUCA1
THBS1	Thrombospondin 1	Protein Coding	45	GC15P039581	5.25844	https://www.genecards.org/cgi-bin/carddisp.pl?gene=THBS1
SERPINA6	Serpin Family A Member 6	Protein Coding	44	GC14M099728	5.25218	https://www.genecards.org/cgi-bin/carddisp.pl?gene=SERPINA6
C4A	Complement C4A (Rodgers Blood Group)	Protein Coding	44	GC06P076888	5.24978	https://www.genecards.org/cgi-bin/carddisp.pl?gene=C4A
CDIPT	CDP-Diacylglycerol--Inositol 3-Phosphatidyltransferase	Protein Coding	41	GC16M035767	5.24703	https://www.genecards.org/cgi-bin/carddisp.pl?gene=CDIPT
MYBPC3	Myosin Binding Protein C3	Protein Coding	45	GC11M084328	5.23752	https://www.genecards.org/cgi-bin/carddisp.pl?gene=MYBPC3
SPTLC1	Serine Palmitoyltransferase Long Chain Base Subunit 1	Protein Coding	45	GC09M092007	5.22455	https://www.genecards.org/cgi-bin/carddisp.pl?gene=SPTLC1
OXTR	Oxytocin Receptor	Protein Coding	46	GC03M008767	5.22099	https://www.genecards.org/cgi-bin/carddisp.pl?gene=OXTR
ABCC3	ATP Binding Cassette Subfamily C Member 3	Protein Coding	46	GC17P050634	5.21783	https://www.genecards.org/cgi-bin/carddisp.pl?gene=ABCC3
FGF2	Fibroblast Growth Factor 2	Protein Coding	45	GC04P122826	5.2124	https://www.genecards.org/cgi-bin/carddisp.pl?gene=FGF2
FGFR4	Fibroblast Growth Factor Receptor 4	Protein Coding	50	GC05P177086	5.20919	https://www.genecards.org/cgi-bin/carddisp.pl?gene=FGFR4
PEX3	Peroxisomal Biogenesis Factor 3	Protein Coding	41	GC06P143450	5.20667	https://www.genecards.org/cgi-bin/carddisp.pl?gene=PEX3
CDH1	Cadherin 1	Protein Coding	49	GC16P068737	5.20667	https://www.genecards.org/cgi-bin/carddisp.pl?gene=CDH1
ALG1	ALG1 Chitobiosyldiphosphodolichol Beta-Mannosyltransferase	Protein Coding	42	GC16P005033	5.19958	https://www.genecards.org/cgi-bin/carddisp.pl?gene=ALG1
ASNS	Asparagine Synthetase (Glutamine-Hydrolyzing)	Protein Coding	46	GC07M097854	5.19758	https://www.genecards.org/cgi-bin/carddisp.pl?gene=ASNS
NTS	Neurotensin	Protein Coding	40	GC12P085876	5.19613	https://www.genecards.org/cgi-bin/carddisp.pl?gene=NTS
PHKB	Phosphorylase Kinase Regulatory Subunit Beta	Protein Coding	44	GC16P047436	5.19398	https://www.genecards.org/cgi-bin/carddisp.pl?gene=PHKB
FABP12	Fatty Acid Binding Protein 12	Protein Coding	32	GC08M081524	5.18998	https://www.genecards.org/cgi-bin/carddisp.pl?gene=FABP12
DARS1	Aspartyl-TRNA Synthetase 1	Protein Coding	35	GC02M135905	5.18887	https://www.genecards.org/cgi-bin/carddisp.pl?gene=DARS1
ME1	Malic Enzyme 1	Protein Coding	41	GC06M083210	5.18502	https://www.genecards.org/cgi-bin/carddisp.pl?gene=ME1
EHMT2	Euchromatic Histone Lysine Methyltransferase 2	Protein Coding	44	GC06M031879	5.1846	https://www.genecards.org/cgi-bin/carddisp.pl?gene=EHMT2
PLA2G1B	Phospholipase A2 Group IB	Protein Coding	44	GC12M120322	5.1781	https://www.genecards.org/cgi-bin/carddisp.pl?gene=PLA2G1B
H4-16	H4 Histone 16	Protein Coding	31	GC12M019858	5.17778	https://www.genecards.org/cgi-bin/carddisp.pl?gene=H4-16
HYOU1	Hypoxia Up-Regulated 1	Protein Coding	44	GC11M119156	5.17361	https://www.genecards.org/cgi-bin/carddisp.pl?gene=HYOU1
BTK	Bruton Tyrosine Kinase	Protein Coding	51	GC0XM101349	5.17159	https://www.genecards.org/cgi-bin/carddisp.pl?gene=BTK
SLC29A1	Solute Carrier Family 29 Member 1 (Augustine Blood Group)	Protein Coding	47	GC06P044219	5.14938	https://www.genecards.org/cgi-bin/carddisp.pl?gene=SLC29A1
POMT2	Protein O-Mannosyltransferase 2	Protein Coding	43	GC14M077274	5.14804	https://www.genecards.org/cgi-bin/carddisp.pl?gene=POMT2
HSPA4	Heat Shock Protein Family A (Hsp70) Member 4	Protein Coding	41	GC05P133051	5.13276	https://www.genecards.org/cgi-bin/carddisp.pl?gene=HSPA4
TARDBP	TAR DNA Binding Protein	Protein Coding	45	GC01P011013	5.12431	https://www.genecards.org/cgi-bin/carddisp.pl?gene=TARDBP
CSF3	Colony Stimulating Factor 3	Protein Coding	40	GC17P040015	5.1185	https://www.genecards.org/cgi-bin/carddisp.pl?gene=CSF3
ADCY10	Adenylate Cyclase 10	Protein Coding	44	GC01M167809	5.11161	https://www.genecards.org/cgi-bin/carddisp.pl?gene=ADCY10
GPX3	Glutathione Peroxidase 3	Protein Coding	42	GC05P150997	5.10952	https://www.genecards.org/cgi-bin/carddisp.pl?gene=GPX3
SLC22A2	Solute Carrier Family 22 Member 2	Protein Coding	44	GC06M160185	5.1079	https://www.genecards.org/cgi-bin/carddisp.pl?gene=SLC22A2
GAST	Gastrin	Protein Coding	39	GC17P041712	5.1078	https://www.genecards.org/cgi-bin/carddisp.pl?gene=GAST
MPL	MPL Proto-Oncogene, Thrombopoietin Receptor	Protein Coding	46	GC01P043337	5.10753	https://www.genecards.org/cgi-bin/carddisp.pl?gene=MPL
SDC1	Syndecan 1	Protein Coding	42	GC02M020200	5.10338	https://www.genecards.org/cgi-bin/carddisp.pl?gene=SDC1
MIF	Macrophage Migration Inhibitory Factor	Protein Coding	47	GC22P023894	5.10055	https://www.genecards.org/cgi-bin/carddisp.pl?gene=MIF
HNF1B	HNF1 Homeobox B	Protein Coding	43	GC17M037686	5.09536	https://www.genecards.org/cgi-bin/carddisp.pl?gene=HNF1B
CKM	Creatine Kinase, M-Type	Protein Coding	44	GC19M045306	5.08109	https://www.genecards.org/cgi-bin/carddisp.pl?gene=CKM
SIRT4	Sirtuin 4	Protein Coding	39	GC12P120291	5.07961	https://www.genecards.org/cgi-bin/carddisp.pl?gene=SIRT4
GSTM3	Glutathione S-Transferase Mu 3	Protein Coding	46	GC01M109733	5.07947	https://www.genecards.org/cgi-bin/carddisp.pl?gene=GSTM3
MIR146B	MicroRNA 146b	RNA Gene	21	GC10P102436	5.06292	https://www.genecards.org/cgi-bin/carddisp.pl?gene=MIR146B
VIP	Vasoactive Intestinal Peptide	Protein Coding	44	GC06P152750	5.0615	https://www.genecards.org/cgi-bin/carddisp.pl?gene=VIP
MIR203A	MicroRNA 203a	RNA Gene	21	GC14P108823	5.05905	https://www.genecards.org/cgi-bin/carddisp.pl?gene=MIR203A
VCP	Valosin Containing Protein	Protein Coding	48	GC09M035056	5.0497	https://www.genecards.org/cgi-bin/carddisp.pl?gene=VCP
ACAD11	Acyl-CoA Dehydrogenase Family Member 11	Protein Coding	37	GC03M132559	5.04175	https://www.genecards.org/cgi-bin/carddisp.pl?gene=ACAD11
GHSR	Growth Hormone Secretagogue Receptor	Protein Coding	46	GC03M172443	5.03672	https://www.genecards.org/cgi-bin/carddisp.pl?gene=GHSR
F9	Coagulation Factor IX	Protein Coding	47	GC0XP139530	5.03624	https://www.genecards.org/cgi-bin/carddisp.pl?gene=F9
PGD	Phosphogluconate Dehydrogenase	Protein Coding	46	GC01P010398	5.0355	https://www.genecards.org/cgi-bin/carddisp.pl?gene=PGD
FDX1	Ferredoxin 1	Protein Coding	40	GC11P110429	5.03171	https://www.genecards.org/cgi-bin/carddisp.pl?gene=FDX1
HMGCS1	3-Hydroxy-3-Methylglutaryl-CoA Synthase 1	Protein Coding	40	GC05M043371	5.0309	https://www.genecards.org/cgi-bin/carddisp.pl?gene=HMGCS1
SIRT6	Sirtuin 6	Protein Coding	44	GC19M004174	5.03069	https://www.genecards.org/cgi-bin/carddisp.pl?gene=SIRT6
B3GALNT2	Beta-1,3-N-Acetylgalactosaminyltransferase 2	Protein Coding	40	GC01M235440	5.02235	https://www.genecards.org/cgi-bin/carddisp.pl?gene=B3GALNT2
SNX10	Sorting Nexin 10	Protein Coding	40	GC07P026291	5.0223	https://www.genecards.org/cgi-bin/carddisp.pl?gene=SNX10
LRP5	LDL Receptor Related Protein 5	Protein Coding	49	GC11P068298	5.02182	https://www.genecards.org/cgi-bin/carddisp.pl?gene=LRP5
RPS6KB1	Ribosomal Protein S6 Kinase B1	Protein Coding	48	GC17P059893	5.02023	https://www.genecards.org/cgi-bin/carddisp.pl?gene=RPS6KB1
GAD1	Glutamate Decarboxylase 1	Protein Coding	49	GC02P170813	5.01669	https://www.genecards.org/cgi-bin/carddisp.pl?gene=GAD1
H2BC21	H2B Clustered Histone 21	Protein Coding	32	GC01M151383	5.01649	https://www.genecards.org/cgi-bin/carddisp.pl?gene=H2BC21
COQ6	Coenzyme Q6, Monooxygenase	Protein Coding	41	GC14P073949	5.0135	https://www.genecards.org/cgi-bin/carddisp.pl?gene=COQ6
MIR181A2	MicroRNA 181a-2	RNA Gene	21	GC09P124692	5.00512	https://www.genecards.org/cgi-bin/carddisp.pl?gene=MIR181A2
GPHN	Gephyrin	Protein Coding	47	GC14P066507	5.00503	https://www.genecards.org/cgi-bin/carddisp.pl?gene=GPHN
PLCB1	Phospholipase C Beta 1	Protein Coding	48	GC20P008061	5.00003	https://www.genecards.org/cgi-bin/carddisp.pl?gene=PLCB1
NAGA	Alpha-N-Acetylgalactosaminidase	Protein Coding	44	GC22M042058	4.99835	https://www.genecards.org/cgi-bin/carddisp.pl?gene=NAGA
NF1	Neurofibromin 1	Protein Coding	48	GC17P031094	4.99739	https://www.genecards.org/cgi-bin/carddisp.pl?gene=NF1
TERT	Telomerase Reverse Transcriptase	Protein Coding	50	GC05M001253	4.99159	https://www.genecards.org/cgi-bin/carddisp.pl?gene=TERT
ERCC4	ERCC Excision Repair 4, Endonuclease Catalytic Subunit	Protein Coding	45	GC16P013920	4.98129	https://www.genecards.org/cgi-bin/carddisp.pl?gene=ERCC4
FANCI	FA Complementation Group I	Protein Coding	41	GC15P089243	4.97369	https://www.genecards.org/cgi-bin/carddisp.pl?gene=FANCI
PDGFRB	Platelet Derived Growth Factor Receptor Beta	Protein Coding	53	GC05M150113	4.97292	https://www.genecards.org/cgi-bin/carddisp.pl?gene=PDGFRB
ALAS1	5'-Aminolevulinate Synthase 1	Protein Coding	44	GC03P052198	4.97085	https://www.genecards.org/cgi-bin/carddisp.pl?gene=ALAS1
HNRNPA1	Heterogeneous Nuclear Ribonucleoprotein A1	Protein Coding	45	GC12P054280	4.96793	https://www.genecards.org/cgi-bin/carddisp.pl?gene=HNRNPA1
PTPN22	Protein Tyrosine Phosphatase Non-Receptor Type 22	Protein Coding	47	GC01M113813	4.96546	https://www.genecards.org/cgi-bin/carddisp.pl?gene=PTPN22
CBR1	Carbonyl Reductase 1	Protein Coding	44	GC21P036069	4.96279	https://www.genecards.org/cgi-bin/carddisp.pl?gene=CBR1
NR0B1	Nuclear Receptor Subfamily 0 Group B Member 1	Protein Coding	46	GC0XM030304	4.95812	https://www.genecards.org/cgi-bin/carddisp.pl?gene=NR0B1
COX7B	Cytochrome C Oxidase Subunit 7B	Protein Coding	39	GC0XP077899	4.95732	https://www.genecards.org/cgi-bin/carddisp.pl?gene=COX7B
SLC26A4	Solute Carrier Family 26 Member 4	Protein Coding	42	GC07P107660	4.95478	https://www.genecards.org/cgi-bin/carddisp.pl?gene=SLC26A4
HAGHL	Hydroxyacylglutathione Hydrolase Like	Protein Coding	32	GC16P009835	4.94618	https://www.genecards.org/cgi-bin/carddisp.pl?gene=HAGHL
ATF4	Activating Transcription Factor 4	Protein Coding	45	GC22P039599	4.9407	https://www.genecards.org/cgi-bin/carddisp.pl?gene=ATF4
FOXP3	Forkhead Box P3	Protein Coding	46	GC0XM049250	4.93989	https://www.genecards.org/cgi-bin/carddisp.pl?gene=FOXP3
HMGA1	High Mobility Group AT-Hook 1	Protein Coding	45	GC06P076971	4.93926	https://www.genecards.org/cgi-bin/carddisp.pl?gene=HMGA1
MED23	Mediator Complex Subunit 23	Protein Coding	42	GC06M131573	4.9362	https://www.genecards.org/cgi-bin/carddisp.pl?gene=MED23
LCN2	Lipocalin 2	Protein Coding	43	GC09P128149	4.93092	https://www.genecards.org/cgi-bin/carddisp.pl?gene=LCN2
P2RX7	Purinergic Receptor P2X 7	Protein Coding	46	GC12P125508	4.93053	https://www.genecards.org/cgi-bin/carddisp.pl?gene=P2RX7
ALG13	ALG13 UDP-N-Acetylglucosaminyltransferase Subunit	Protein Coding	37	GC0XP111665	4.92263	https://www.genecards.org/cgi-bin/carddisp.pl?gene=ALG13
SLC3A2	Solute Carrier Family 3 Member 2	Protein Coding	41	GC11P062856	4.92208	https://www.genecards.org/cgi-bin/carddisp.pl?gene=SLC3A2
LARGE1	LARGE Xylosyl- And Glucuronyltransferase 1	Protein Coding	33	GC22M035371	4.91388	https://www.genecards.org/cgi-bin/carddisp.pl?gene=LARGE1
CCL5	C-C Motif Chemokine Ligand 5	Protein Coding	42	GC17M035871	4.91001	https://www.genecards.org/cgi-bin/carddisp.pl?gene=CCL5
SLCO1B3	Solute Carrier Organic Anion Transporter Family Member 1B3	Protein Coding	44	GC12P020810	4.90807	https://www.genecards.org/cgi-bin/carddisp.pl?gene=SLCO1B3
MPC2	Mitochondrial Pyruvate Carrier 2	Protein Coding	37	GC01M167916	4.90637	https://www.genecards.org/cgi-bin/carddisp.pl?gene=MPC2
SRC	SRC Proto-Oncogene, Non-Receptor Tyrosine Kinase	Protein Coding	50	GC20P037344	4.89897	https://www.genecards.org/cgi-bin/carddisp.pl?gene=SRC
STAT5B	Signal Transducer And Activator Of Transcription 5B	Protein Coding	48	GC17M042199	4.89575	https://www.genecards.org/cgi-bin/carddisp.pl?gene=STAT5B
CXCR4	C-X-C Motif Chemokine Receptor 4	Protein Coding	50	GC02M136114	4.89518	https://www.genecards.org/cgi-bin/carddisp.pl?gene=CXCR4
PDE3A	Phosphodiesterase 3A	Protein Coding	48	GC12P020294	4.89299	https://www.genecards.org/cgi-bin/carddisp.pl?gene=PDE3A
STAT1	Signal Transducer And Activator Of Transcription 1	Protein Coding	51	GC02M190908	4.89258	https://www.genecards.org/cgi-bin/carddisp.pl?gene=STAT1
SLC16A2	Solute Carrier Family 16 Member 2	Protein Coding	44	GC0XP074470	4.88167	https://www.genecards.org/cgi-bin/carddisp.pl?gene=SLC16A2
GRP	Gastrin Releasing Peptide	Protein Coding	40	GC18P059220	4.87973	https://www.genecards.org/cgi-bin/carddisp.pl?gene=GRP
NGF	Nerve Growth Factor	Protein Coding	49	GC01M115285	4.87923	https://www.genecards.org/cgi-bin/carddisp.pl?gene=NGF
GATA2	GATA Binding Protein 2	Protein Coding	48	GC03M128479	4.87449	https://www.genecards.org/cgi-bin/carddisp.pl?gene=GATA2
IL2RA	Interleukin 2 Receptor Subunit Alpha	Protein Coding	49	GC10M006010	4.87374	https://www.genecards.org/cgi-bin/carddisp.pl?gene=IL2RA
HGF	Hepatocyte Growth Factor	Protein Coding	51	GC07M081699	4.86246	https://www.genecards.org/cgi-bin/carddisp.pl?gene=HGF
DPM1	Dolichyl-Phosphate Mannosyltransferase Subunit 1, Catalytic	Protein Coding	43	GC20M050934	4.85855	https://www.genecards.org/cgi-bin/carddisp.pl?gene=DPM1
H4C1	H4 Clustered Histone 1	Protein Coding	31	GC06P076613	4.8529	https://www.genecards.org/cgi-bin/carddisp.pl?gene=H4C1
P4HB	Prolyl 4-Hydroxylase Subunit Beta	Protein Coding	47	GC17M081843	4.84572	https://www.genecards.org/cgi-bin/carddisp.pl?gene=P4HB
IL1R1	Interleukin 1 Receptor Type 1	Protein Coding	45	GC02P102136	4.84491	https://www.genecards.org/cgi-bin/carddisp.pl?gene=IL1R1
FLT1	Fms Related Receptor Tyrosine Kinase 1	Protein Coding	50	GC13M028300	4.84277	https://www.genecards.org/cgi-bin/carddisp.pl?gene=FLT1
MMP3	Matrix Metallopeptidase 3	Protein Coding	49	GC11M102835	4.84254	https://www.genecards.org/cgi-bin/carddisp.pl?gene=MMP3
CGB5	Chorionic Gonadotropin Subunit Beta 5	Protein Coding	33	GC19P049043	4.83898	https://www.genecards.org/cgi-bin/carddisp.pl?gene=CGB5
GRIN2B	Glutamate Ionotropic Receptor NMDA Type Subunit 2B	Protein Coding	50	GC12M013437	4.83875	https://www.genecards.org/cgi-bin/carddisp.pl?gene=GRIN2B
CD55	CD55 Molecule (Cromer Blood Group)	Protein Coding	46	GC01P207321	4.83645	https://www.genecards.org/cgi-bin/carddisp.pl?gene=CD55
SMN2	Survival Of Motor Neuron 2, Centromeric	Protein Coding	41	GC05P070049	4.83288	https://www.genecards.org/cgi-bin/carddisp.pl?gene=SMN2
MET	MET Proto-Oncogene, Receptor Tyrosine Kinase	Protein Coding	52	GC07P116672	4.82698	https://www.genecards.org/cgi-bin/carddisp.pl?gene=MET
CCN2	Cellular Communication Network Factor 2	Protein Coding	38	GC06M131948	4.82645	https://www.genecards.org/cgi-bin/carddisp.pl?gene=CCN2
SLC13A3	Solute Carrier Family 13 Member 3	Protein Coding	43	GC20M046557	4.82589	https://www.genecards.org/cgi-bin/carddisp.pl?gene=SLC13A3
FADS3	Fatty Acid Desaturase 3	Protein Coding	37	GC11M061873	4.82371	https://www.genecards.org/cgi-bin/carddisp.pl?gene=FADS3
AGPS	Alkylglycerone Phosphate Synthase	Protein Coding	42	GC02P177392	4.82153	https://www.genecards.org/cgi-bin/carddisp.pl?gene=AGPS
BCR	BCR Activator Of RhoGEF And GTPase	Protein Coding	50	GC22P023179	4.8121	https://www.genecards.org/cgi-bin/carddisp.pl?gene=BCR
MYH7	Myosin Heavy Chain 7	Protein Coding	47	GC14M023412	4.79912	https://www.genecards.org/cgi-bin/carddisp.pl?gene=MYH7
KISS1	KiSS-1 Metastasis Suppressor	Protein Coding	42	GC01M204190	4.7955	https://www.genecards.org/cgi-bin/carddisp.pl?gene=KISS1
CAPN3	Calpain 3	Protein Coding	48	GC15P042359	4.79076	https://www.genecards.org/cgi-bin/carddisp.pl?gene=CAPN3
RET	Ret Proto-Oncogene	Protein Coding	52	GC10P043121	4.78841	https://www.genecards.org/cgi-bin/carddisp.pl?gene=RET
H4C9	H4 Clustered Histone 9	Protein Coding	28	GC06P077480	4.78659	https://www.genecards.org/cgi-bin/carddisp.pl?gene=H4C9
MIR199A1	MicroRNA 199a-1	RNA Gene	20	GC19M010817	4.78289	https://www.genecards.org/cgi-bin/carddisp.pl?gene=MIR199A1
HDAC3	Histone Deacetylase 3	Protein Coding	48	GC05M141583	4.78227	https://www.genecards.org/cgi-bin/carddisp.pl?gene=HDAC3
EIF2AK3	Eukaryotic Translation Initiation Factor 2 Alpha Kinase 3	Protein Coding	48	GC02M088556	4.77889	https://www.genecards.org/cgi-bin/carddisp.pl?gene=EIF2AK3
CD79A	CD79a Molecule	Protein Coding	46	GC19P041877	4.77497	https://www.genecards.org/cgi-bin/carddisp.pl?gene=CD79A
PPP1R3B	Protein Phosphatase 1 Regulatory Subunit 3B	Protein Coding	36	GC08M009136	4.76973	https://www.genecards.org/cgi-bin/carddisp.pl?gene=PPP1R3B
NFKBIA	NFKB Inhibitor Alpha	Protein Coding	49	GC14M035401	4.76438	https://www.genecards.org/cgi-bin/carddisp.pl?gene=NFKBIA
HMGB1	High Mobility Group Box 1	Protein Coding	44	GC13M030456	4.75606	https://www.genecards.org/cgi-bin/carddisp.pl?gene=HMGB1
IL17A	Interleukin 17A	Protein Coding	41	GC06P052186	4.75005	https://www.genecards.org/cgi-bin/carddisp.pl?gene=IL17A
TNFRSF1A	TNF Receptor Superfamily Member 1A	Protein Coding	48	GC12M006328	4.74868	https://www.genecards.org/cgi-bin/carddisp.pl?gene=TNFRSF1A
DHRS9	Dehydrogenase/Reductase 9	Protein Coding	39	GC02P169064	4.74864	https://www.genecards.org/cgi-bin/carddisp.pl?gene=DHRS9
MYD88	MYD88 Innate Immune Signal Transduction Adaptor	Protein Coding	49	GC03P038139	4.74684	https://www.genecards.org/cgi-bin/carddisp.pl?gene=MYD88
FOLH1	Folate Hydrolase 1	Protein Coding	46	GC11M084355	4.74636	https://www.genecards.org/cgi-bin/carddisp.pl?gene=FOLH1
MARS1	Methionyl-TRNA Synthetase 1	Protein Coding	36	GC12P057476	4.74526	https://www.genecards.org/cgi-bin/carddisp.pl?gene=MARS1
DNMT3B	DNA Methyltransferase 3 Beta	Protein Coding	50	GC20P032762	4.74281	https://www.genecards.org/cgi-bin/carddisp.pl?gene=DNMT3B
TIMM8A	Translocase Of Inner Mitochondrial Membrane 8A	Protein Coding	42	GC0XM101345	4.74222	https://www.genecards.org/cgi-bin/carddisp.pl?gene=TIMM8A
DGAT2	Diacylglycerol O-Acyltransferase 2	Protein Coding	43	GC11P075759	4.7354	https://www.genecards.org/cgi-bin/carddisp.pl?gene=DGAT2
STAT4	Signal Transducer And Activator Of Transcription 4	Protein Coding	45	GC02M191029	4.72892	https://www.genecards.org/cgi-bin/carddisp.pl?gene=STAT4
DNM2	Dynamin 2	Protein Coding	49	GC19P010718	4.72765	https://www.genecards.org/cgi-bin/carddisp.pl?gene=DNM2
MAF	MAF BZIP Transcription Factor	Protein Coding	45	GC16M079204	4.72673	https://www.genecards.org/cgi-bin/carddisp.pl?gene=MAF
SPHK2	Sphingosine Kinase 2	Protein Coding	43	GC19P048619	4.7226	https://www.genecards.org/cgi-bin/carddisp.pl?gene=SPHK2
VARS1	Valyl-TRNA Synthetase 1	Protein Coding	36	GC06M061318	4.722	https://www.genecards.org/cgi-bin/carddisp.pl?gene=VARS1
ADH1A	Alcohol Dehydrogenase 1A (Class I), Alpha Polypeptide	Protein Coding	42	GC04M099276	4.71441	https://www.genecards.org/cgi-bin/carddisp.pl?gene=ADH1A
KCNH2	Potassium Voltage-Gated Channel Subfamily H Member 2	Protein Coding	50	GC07M150944	4.71342	https://www.genecards.org/cgi-bin/carddisp.pl?gene=KCNH2
MBP	Myelin Basic Protein	Protein Coding	44	GC18M076978	4.71096	https://www.genecards.org/cgi-bin/carddisp.pl?gene=MBP
TK1	Thymidine Kinase 1	Protein Coding	45	GC17M078175	4.70733	https://www.genecards.org/cgi-bin/carddisp.pl?gene=TK1
PLA2G10	Phospholipase A2 Group X	Protein Coding	43	GC16M014672	4.70448	https://www.genecards.org/cgi-bin/carddisp.pl?gene=PLA2G10
MDM2	MDM2 Proto-Oncogene	Protein Coding	52	GC12P068808	4.70357	https://www.genecards.org/cgi-bin/carddisp.pl?gene=MDM2
PEX26	Peroxisomal Biogenesis Factor 26	Protein Coding	40	GC22P018139	4.70058	https://www.genecards.org/cgi-bin/carddisp.pl?gene=PEX26
CD40	CD40 Molecule	Protein Coding	47	GC20P046118	4.69996	https://www.genecards.org/cgi-bin/carddisp.pl?gene=CD40
MC3R	Melanocortin 3 Receptor	Protein Coding	42	GC20P056248	4.684	https://www.genecards.org/cgi-bin/carddisp.pl?gene=MC3R
HK3	Hexokinase 3	Protein Coding	43	GC05M176882	4.68104	https://www.genecards.org/cgi-bin/carddisp.pl?gene=HK3
FKTN	Fukutin	Protein Coding	39	GC09P105558	4.67956	https://www.genecards.org/cgi-bin/carddisp.pl?gene=FKTN
CRY2	Cryptochrome Circadian Regulator 2	Protein Coding	40	GC11P046397	4.67829	https://www.genecards.org/cgi-bin/carddisp.pl?gene=CRY2
SPG7	SPG7 Matrix AAA Peptidase Subunit, Paraplegin	Protein Coding	44	GC16P091031	4.67428	https://www.genecards.org/cgi-bin/carddisp.pl?gene=SPG7
SLC30A2	Solute Carrier Family 30 Member 2	Protein Coding	42	GC01M026048	4.67369	https://www.genecards.org/cgi-bin/carddisp.pl?gene=SLC30A2
MARS2	Methionyl-TRNA Synthetase 2, Mitochondrial	Protein Coding	41	GC02P197705	4.67091	https://www.genecards.org/cgi-bin/carddisp.pl?gene=MARS2
GATA6	GATA Binding Protein 6	Protein Coding	46	GC18P022169	4.67081	https://www.genecards.org/cgi-bin/carddisp.pl?gene=GATA6
MIR204	MicroRNA 204	RNA Gene	24	GC09M070809	4.66533	https://www.genecards.org/cgi-bin/carddisp.pl?gene=MIR204
MIR144	MicroRNA 144	RNA Gene	19	GC17M033777	4.66197	https://www.genecards.org/cgi-bin/carddisp.pl?gene=MIR144
COG8	Component Of Oligomeric Golgi Complex 8	Protein Coding	40	GC16M069320	4.6583	https://www.genecards.org/cgi-bin/carddisp.pl?gene=COG8
ERCC6	ERCC Excision Repair 6, Chromatin Remodeling Factor	Protein Coding	45	GC10M049454	4.65543	https://www.genecards.org/cgi-bin/carddisp.pl?gene=ERCC6
GGH	Gamma-Glutamyl Hydrolase	Protein Coding	42	GC08M063015	4.65475	https://www.genecards.org/cgi-bin/carddisp.pl?gene=GGH
CDKN1A	Cyclin Dependent Kinase Inhibitor 1A	Protein Coding	48	GC06P077011	4.65339	https://www.genecards.org/cgi-bin/carddisp.pl?gene=CDKN1A
HTR2A	5-Hydroxytryptamine Receptor 2A	Protein Coding	47	GC13M046831	4.65226	https://www.genecards.org/cgi-bin/carddisp.pl?gene=HTR2A
DIO1	Iodothyronine Deiodinase 1	Protein Coding	41	GC01P053891	4.65225	https://www.genecards.org/cgi-bin/carddisp.pl?gene=DIO1
MIR33B	MicroRNA 33b	RNA Gene	20	GC17M017813	4.65176	https://www.genecards.org/cgi-bin/carddisp.pl?gene=MIR33B
THPO	Thrombopoietin	Protein Coding	42	GC03M184371	4.65139	https://www.genecards.org/cgi-bin/carddisp.pl?gene=THPO
HNRNPA2B1	Heterogeneous Nuclear Ribonucleoprotein A2/B1	Protein Coding	45	GC07M026174	4.64868	https://www.genecards.org/cgi-bin/carddisp.pl?gene=HNRNPA2B1
PRKG1	Protein Kinase CGMP-Dependent 1	Protein Coding	49	GC10P050991	4.64697	https://www.genecards.org/cgi-bin/carddisp.pl?gene=PRKG1
SOAT1	Sterol O-Acyltransferase 1	Protein Coding	44	GC01P179262	4.64575	https://www.genecards.org/cgi-bin/carddisp.pl?gene=SOAT1
NPM1	Nucleophosmin 1	Protein Coding	49	GC05P171387	4.64414	https://www.genecards.org/cgi-bin/carddisp.pl?gene=NPM1
PMS2	PMS1 Homolog 2, Mismatch Repair System Component	Protein Coding	48	GC07M005973	4.64237	https://www.genecards.org/cgi-bin/carddisp.pl?gene=PMS2
FUS	FUS RNA Binding Protein	Protein Coding	44	GC16P031180	4.63723	https://www.genecards.org/cgi-bin/carddisp.pl?gene=FUS
H4C15	H4 Clustered Histone 15	Protein Coding	25	GC01M151374	4.63324	https://www.genecards.org/cgi-bin/carddisp.pl?gene=H4C15
SAA1	Serum Amyloid A1	Protein Coding	41	GC11P018449	4.63321	https://www.genecards.org/cgi-bin/carddisp.pl?gene=SAA1
SLC25A22	Solute Carrier Family 25 Member 22	Protein Coding	40	GC11M002664	4.63221	https://www.genecards.org/cgi-bin/carddisp.pl?gene=SLC25A22
APBB1	Amyloid Beta Precursor Protein Binding Family B Member 1	Protein Coding	44	GC11M006396	4.62658	https://www.genecards.org/cgi-bin/carddisp.pl?gene=APBB1
ACP1	Acid Phosphatase 1	Protein Coding	43	GC02P000293	4.62597	https://www.genecards.org/cgi-bin/carddisp.pl?gene=ACP1
NPAS2	Neuronal PAS Domain Protein 2	Protein Coding	41	GC02P100820	4.61982	https://www.genecards.org/cgi-bin/carddisp.pl?gene=NPAS2
SLC22A12	Solute Carrier Family 22 Member 12	Protein Coding	44	GC11P064609	4.6148	https://www.genecards.org/cgi-bin/carddisp.pl?gene=SLC22A12
FLI1	Fli-1 Proto-Oncogene, ETS Transcription Factor	Protein Coding	47	GC11P128686	4.61303	https://www.genecards.org/cgi-bin/carddisp.pl?gene=FLI1
AFG3L2	AFG3 Like Matrix AAA Peptidase Subunit 2	Protein Coding	44	GC18M012328	4.61225	https://www.genecards.org/cgi-bin/carddisp.pl?gene=AFG3L2
H4C11	H4 Clustered Histone 11	Protein Coding	28	GC06P076684	4.60835	https://www.genecards.org/cgi-bin/carddisp.pl?gene=H4C11
KCNQ1	Potassium Voltage-Gated Channel Subfamily Q Member 1	Protein Coding	49	GC11P002444	4.60565	https://www.genecards.org/cgi-bin/carddisp.pl?gene=KCNQ1
ITGAM	Integrin Subunit Alpha M	Protein Coding	46	GC16P039480	4.60408	https://www.genecards.org/cgi-bin/carddisp.pl?gene=ITGAM
FOXK2	Forkhead Box K2	Protein Coding	37	GC17P082519	4.60201	https://www.genecards.org/cgi-bin/carddisp.pl?gene=FOXK2
H4C3	H4 Clustered Histone 3	Protein Coding	29	GC06P076619	4.59968	https://www.genecards.org/cgi-bin/carddisp.pl?gene=H4C3
SLC22A1	Solute Carrier Family 22 Member 1	Protein Coding	43	GC06P160121	4.59856	https://www.genecards.org/cgi-bin/carddisp.pl?gene=SLC22A1
MFF	Mitochondrial Fission Factor	Protein Coding	38	GC02P227325	4.59502	https://www.genecards.org/cgi-bin/carddisp.pl?gene=MFF
FNDC5	Fibronectin Type III Domain Containing 5	Protein Coding	34	GC01M033105	4.59168	https://www.genecards.org/cgi-bin/carddisp.pl?gene=FNDC5
GFAP	Glial Fibrillary Acidic Protein	Protein Coding	46	GC17M044905	4.58278	https://www.genecards.org/cgi-bin/carddisp.pl?gene=GFAP
CTSB	Cathepsin B	Protein Coding	50	GC08M011842	4.57708	https://www.genecards.org/cgi-bin/carddisp.pl?gene=CTSB
BECN1	Beclin 1	Protein Coding	44	GC17M042810	4.57521	https://www.genecards.org/cgi-bin/carddisp.pl?gene=BECN1
COL4A1	Collagen Type IV Alpha 1 Chain	Protein Coding	48	GC13M110148	4.57268	https://www.genecards.org/cgi-bin/carddisp.pl?gene=COL4A1
PHB1	Prohibitin 1	Protein Coding	35	GC17M049406	4.57262	https://www.genecards.org/cgi-bin/carddisp.pl?gene=PHB1
SLC7A11	Solute Carrier Family 7 Member 11	Protein Coding	43	GC04M138164	4.5724	https://www.genecards.org/cgi-bin/carddisp.pl?gene=SLC7A11
SLC31A1	Solute Carrier Family 31 Member 1	Protein Coding	42	GC09P113221	4.56983	https://www.genecards.org/cgi-bin/carddisp.pl?gene=SLC31A1
H4C14	H4 Clustered Histone 14	Protein Coding	28	GC01P149832	4.56946	https://www.genecards.org/cgi-bin/carddisp.pl?gene=H4C14
PSEN1	Presenilin 1	Protein Coding	51	GC14P073136	4.56906	https://www.genecards.org/cgi-bin/carddisp.pl?gene=PSEN1
THRSP	Thyroid Hormone Responsive	Protein Coding	37	GC11P078063	4.56771	https://www.genecards.org/cgi-bin/carddisp.pl?gene=THRSP
ALG2	ALG2 Alpha-1,3/1,6-Mannosyltransferase	Protein Coding	41	GC09M099216	4.56251	https://www.genecards.org/cgi-bin/carddisp.pl?gene=ALG2
ACAA1	Acetyl-CoA Acyltransferase 1	Protein Coding	42	GC03M038103	4.56181	https://www.genecards.org/cgi-bin/carddisp.pl?gene=ACAA1
MIR142	MicroRNA 142	RNA Gene	21	GC17M058331	4.56081	https://www.genecards.org/cgi-bin/carddisp.pl?gene=MIR142
AOC3	Amine Oxidase Copper Containing 3	Protein Coding	44	GC17P042851	4.55399	https://www.genecards.org/cgi-bin/carddisp.pl?gene=AOC3
PLCG2	Phospholipase C Gamma 2	Protein Coding	51	GC16P081773	4.55287	https://www.genecards.org/cgi-bin/carddisp.pl?gene=PLCG2
PSTPIP1	Proline-Serine-Threonine Phosphatase Interacting Protein 1	Protein Coding	44	GC15P076993	4.55087	https://www.genecards.org/cgi-bin/carddisp.pl?gene=PSTPIP1
SERPINA12	Serpin Family A Member 12	Protein Coding	39	GC14M099730	4.54608	https://www.genecards.org/cgi-bin/carddisp.pl?gene=SERPINA12
ITGB3	Integrin Subunit Beta 3	Protein Coding	49	GC17P051053	4.54092	https://www.genecards.org/cgi-bin/carddisp.pl?gene=ITGB3
CHGA	Chromogranin A	Protein Coding	44	GC14P092929	4.53993	https://www.genecards.org/cgi-bin/carddisp.pl?gene=CHGA
B4GAT1	Beta-1,4-Glucuronyltransferase 1	Protein Coding	34	GC11M066345	4.53916	https://www.genecards.org/cgi-bin/carddisp.pl?gene=B4GAT1
H4C2	H4 Clustered Histone 2	Protein Coding	30	GC06M026026	4.5391	https://www.genecards.org/cgi-bin/carddisp.pl?gene=H4C2
H4C12	H4 Clustered Histone 12	Protein Coding	29	GC06M061836	4.5391	https://www.genecards.org/cgi-bin/carddisp.pl?gene=H4C12
H4C8	H4 Clustered Histone 8	Protein Coding	29	GC06M061840	4.5391	https://www.genecards.org/cgi-bin/carddisp.pl?gene=H4C8
H4C5	H4 Clustered Histone 5	Protein Coding	28	GC06P077478	4.5391	https://www.genecards.org/cgi-bin/carddisp.pl?gene=H4C5
H4C13	H4 Clustered Histone 13	Protein Coding	27	GC06M061837	4.5391	https://www.genecards.org/cgi-bin/carddisp.pl?gene=H4C13
H4C6	H4 Clustered Histone 6	Protein Coding	27	GC06P077479	4.5391	https://www.genecards.org/cgi-bin/carddisp.pl?gene=H4C6
H4C4	H4 Clustered Histone 4	Protein Coding	26	GC06M061838	4.5391	https://www.genecards.org/cgi-bin/carddisp.pl?gene=H4C4
WT1	WT1 Transcription Factor	Protein Coding	48	GC11M032365	4.53686	https://www.genecards.org/cgi-bin/carddisp.pl?gene=WT1
PGP	Phosphoglycolate Phosphatase	Protein Coding	37	GC16M006292	4.53617	https://www.genecards.org/cgi-bin/carddisp.pl?gene=PGP
HLA-DQB1	Major Histocompatibility Complex, Class II, DQ Beta 1	Protein Coding	43	GC06M061358	4.53592	https://www.genecards.org/cgi-bin/carddisp.pl?gene=HLA-DQB1
ACTA1	Actin Alpha 1, Skeletal Muscle	Protein Coding	46	GC01M229460	4.5346	https://www.genecards.org/cgi-bin/carddisp.pl?gene=ACTA1
PRDX5	Peroxiredoxin 5	Protein Coding	44	GC11P064317	4.53162	https://www.genecards.org/cgi-bin/carddisp.pl?gene=PRDX5
PFKFB2	6-Phosphofructo-2-Kinase/Fructose-2,6-Biphosphatase 2	Protein Coding	40	GC01P207034	4.52606	https://www.genecards.org/cgi-bin/carddisp.pl?gene=PFKFB2
SMARCA4	SWI/SNF Related, Matrix Associated, Actin Dependent Regulator Of Chromatin, Subfamily A, Member 4	Protein Coding	48	GC19P010932	4.5151	https://www.genecards.org/cgi-bin/carddisp.pl?gene=SMARCA4
SMAD4	SMAD Family Member 4	Protein Coding	49	GC18P051028	4.51054	https://www.genecards.org/cgi-bin/carddisp.pl?gene=SMAD4
MIR127	MicroRNA 127	RNA Gene	22	GC14P108752	4.50874	https://www.genecards.org/cgi-bin/carddisp.pl?gene=MIR127
YME1L1	YME1 Like 1 ATPase	Protein Coding	42	GC10M027110	4.50578	https://www.genecards.org/cgi-bin/carddisp.pl?gene=YME1L1
LACTB	Lactamase Beta	Protein Coding	36	GC15P112676	4.50387	https://www.genecards.org/cgi-bin/carddisp.pl?gene=LACTB
NKX2-5	NK2 Homeobox 5	Protein Coding	44	GC05M173232	4.49346	https://www.genecards.org/cgi-bin/carddisp.pl?gene=NKX2-5
OXA1L	OXA1L Mitochondrial Inner Membrane Protein	Protein Coding	38	GC14P022766	4.48824	https://www.genecards.org/cgi-bin/carddisp.pl?gene=OXA1L
MAPK3	Mitogen-Activated Protein Kinase 3	Protein Coding	48	GC16M035783	4.48774	https://www.genecards.org/cgi-bin/carddisp.pl?gene=MAPK3
FMR1	FMRP Translational Regulator 1	Protein Coding	43	GC0XP147933	4.48399	https://www.genecards.org/cgi-bin/carddisp.pl?gene=FMR1
FBXW7	F-Box And WD Repeat Domain Containing 7	Protein Coding	44	GC04M152321	4.48191	https://www.genecards.org/cgi-bin/carddisp.pl?gene=FBXW7
HDAC4	Histone Deacetylase 4	Protein Coding	50	GC02M239048	4.47075	https://www.genecards.org/cgi-bin/carddisp.pl?gene=HDAC4
EIF2S1	Eukaryotic Translation Initiation Factor 2 Subunit Alpha	Protein Coding	43	GC14P067359	4.47063	https://www.genecards.org/cgi-bin/carddisp.pl?gene=EIF2S1
PDGFB	Platelet Derived Growth Factor Subunit B	Protein Coding	49	GC22M055561	4.46638	https://www.genecards.org/cgi-bin/carddisp.pl?gene=PDGFB
DDR1	Discoidin Domain Receptor Tyrosine Kinase 1	Protein Coding	46	GC06P076844	4.46	https://www.genecards.org/cgi-bin/carddisp.pl?gene=DDR1
TNFRSF1B	TNF Receptor Superfamily Member 1B	Protein Coding	46	GC01P012167	4.45897	https://www.genecards.org/cgi-bin/carddisp.pl?gene=TNFRSF1B
CSGALNACT1	Chondroitin Sulfate N-Acetylgalactosaminyltransferase 1	Protein Coding	41	GC08M019404	4.45779	https://www.genecards.org/cgi-bin/carddisp.pl?gene=CSGALNACT1
NCOA3	Nuclear Receptor Coactivator 3	Protein Coding	46	GC20P047501	4.4569	https://www.genecards.org/cgi-bin/carddisp.pl?gene=NCOA3
LAMP2	Lysosomal Associated Membrane Protein 2	Protein Coding	43	GC0XM120426	4.45533	https://www.genecards.org/cgi-bin/carddisp.pl?gene=LAMP2
TXNIP	Thioredoxin Interacting Protein	Protein Coding	37	GC01M145992	4.45286	https://www.genecards.org/cgi-bin/carddisp.pl?gene=TXNIP
APLN	Apelin	Protein Coding	37	GC0XM129645	4.44779	https://www.genecards.org/cgi-bin/carddisp.pl?gene=APLN
TFAP2A	Transcription Factor AP-2 Alpha	Protein Coding	47	GC06M010393	4.44509	https://www.genecards.org/cgi-bin/carddisp.pl?gene=TFAP2A
COL1A1	Collagen Type I Alpha 1 Chain	Protein Coding	50	GC17M050183	4.44	https://www.genecards.org/cgi-bin/carddisp.pl?gene=COL1A1
TPP1	Tripeptidyl Peptidase 1	Protein Coding	43	GC11M006620	4.43917	https://www.genecards.org/cgi-bin/carddisp.pl?gene=TPP1
RIPK3	Receptor Interacting Serine/Threonine Kinase 3	Protein Coding	42	GC14M024336	4.43313	https://www.genecards.org/cgi-bin/carddisp.pl?gene=RIPK3
H19	H19 Imprinted Maternally Expressed Transcript	RNA Gene	28	GC11M001995	4.43248	https://www.genecards.org/cgi-bin/carddisp.pl?gene=H19
SPTAN1	Spectrin Alpha, Non-Erythrocytic 1	Protein Coding	47	GC09P128552	4.42237	https://www.genecards.org/cgi-bin/carddisp.pl?gene=SPTAN1
YAP1	Yes1 Associated Transcriptional Regulator	Protein Coding	46	GC11P102110	4.42142	https://www.genecards.org/cgi-bin/carddisp.pl?gene=YAP1
LRRK2	Leucine Rich Repeat Kinase 2	Protein Coding	48	GC12P040196	4.41969	https://www.genecards.org/cgi-bin/carddisp.pl?gene=LRRK2
SLC25A46	Solute Carrier Family 25 Member 46	Protein Coding	38	GC05P110738	4.41961	https://www.genecards.org/cgi-bin/carddisp.pl?gene=SLC25A46
DDAH2	Dimethylarginine Dimethylaminohydrolase 2	Protein Coding	42	GC06M031727	4.41847	https://www.genecards.org/cgi-bin/carddisp.pl?gene=DDAH2
MPI	Mannose Phosphate Isomerase	Protein Coding	44	GC15P074890	4.40089	https://www.genecards.org/cgi-bin/carddisp.pl?gene=MPI
NEU2	Neuraminidase 2	Protein Coding	39	GC02P233032	4.39734	https://www.genecards.org/cgi-bin/carddisp.pl?gene=NEU2
IL4I1	Interleukin 4 Induced 1	Protein Coding	38	GC19M062222	4.39295	https://www.genecards.org/cgi-bin/carddisp.pl?gene=IL4I1
MT-TM	Mitochondrially Encoded TRNA-Met (AUA/G)	RNA Gene	12	GCMTP004404	4.38761	https://www.genecards.org/cgi-bin/carddisp.pl?gene=MT-TM
DNMT3A	DNA Methyltransferase 3 Alpha	Protein Coding	50	GC02M025228	4.38303	https://www.genecards.org/cgi-bin/carddisp.pl?gene=DNMT3A
COQ3	Coenzyme Q3, Methyltransferase	Protein Coding	40	GC06M099369	4.3799	https://www.genecards.org/cgi-bin/carddisp.pl?gene=COQ3
NBAS	NBAS Subunit Of NRZ Tethering Complex	Protein Coding	40	GC02M014998	4.36491	https://www.genecards.org/cgi-bin/carddisp.pl?gene=NBAS
SLC22A4	Solute Carrier Family 22 Member 4	Protein Coding	44	GC05P132294	4.36438	https://www.genecards.org/cgi-bin/carddisp.pl?gene=SLC22A4
CALM1	Calmodulin 1	Protein Coding	44	GC14P090396	4.35426	https://www.genecards.org/cgi-bin/carddisp.pl?gene=CALM1
EDNRA	Endothelin Receptor Type A	Protein Coding	49	GC04P147480	4.35397	https://www.genecards.org/cgi-bin/carddisp.pl?gene=EDNRA
GATC	Glutamyl-TRNA Amidotransferase Subunit C	Protein Coding	37	GC12P120446	4.35252	https://www.genecards.org/cgi-bin/carddisp.pl?gene=GATC
LAMA2	Laminin Subunit Alpha 2	Protein Coding	44	GC06P128863	4.34979	https://www.genecards.org/cgi-bin/carddisp.pl?gene=LAMA2
TGFA	Transforming Growth Factor Alpha	Protein Coding	45	GC02M070447	4.34724	https://www.genecards.org/cgi-bin/carddisp.pl?gene=TGFA
FUT2	Fucosyltransferase 2	Protein Coding	44	GC19P048695	4.34068	https://www.genecards.org/cgi-bin/carddisp.pl?gene=FUT2
CD59	CD59 Molecule (CD59 Blood Group)	Protein Coding	45	GC11M033704	4.33809	https://www.genecards.org/cgi-bin/carddisp.pl?gene=CD59
ALDH16A1	Aldehyde Dehydrogenase 16 Family Member A1	Protein Coding	35	GC19P049453	4.33534	https://www.genecards.org/cgi-bin/carddisp.pl?gene=ALDH16A1
APTX	Aprataxin	Protein Coding	44	GC09M032886	4.33395	https://www.genecards.org/cgi-bin/carddisp.pl?gene=APTX
PSEN2	Presenilin 2	Protein Coding	48	GC01P226870	4.33114	https://www.genecards.org/cgi-bin/carddisp.pl?gene=PSEN2
CDKN2B	Cyclin Dependent Kinase Inhibitor 2B	Protein Coding	47	GC09M022002	4.32797	https://www.genecards.org/cgi-bin/carddisp.pl?gene=CDKN2B
PMPCA	Peptidase, Mitochondrial Processing Subunit Alpha	Protein Coding	44	GC09P136410	4.32679	https://www.genecards.org/cgi-bin/carddisp.pl?gene=PMPCA
POMGNT1	Protein O-Linked Mannose N-Acetylglucosaminyltransferase 1 (Beta 1,2-)	Protein Coding	44	GC01M046188	4.31935	https://www.genecards.org/cgi-bin/carddisp.pl?gene=POMGNT1
MCL1	MCL1 Apoptosis Regulator, BCL2 Family Member	Protein Coding	45	GC01M151420	4.31142	https://www.genecards.org/cgi-bin/carddisp.pl?gene=MCL1
EIF2AK4	Eukaryotic Translation Initiation Factor 2 Alpha Kinase 4	Protein Coding	44	GC15P039934	4.31127	https://www.genecards.org/cgi-bin/carddisp.pl?gene=EIF2AK4
HBA2	Hemoglobin Subunit Alpha 2	Protein Coding	43	GC16P009810	4.30583	https://www.genecards.org/cgi-bin/carddisp.pl?gene=HBA2
CDK4	Cyclin Dependent Kinase 4	Protein Coding	52	GC12M057743	4.29778	https://www.genecards.org/cgi-bin/carddisp.pl?gene=CDK4
XRCC1	X-Ray Repair Cross Complementing 1	Protein Coding	44	GC19M043543	4.29669	https://www.genecards.org/cgi-bin/carddisp.pl?gene=XRCC1
CEBPA	CCAAT Enhancer Binding Protein Alpha	Protein Coding	46	GC19M033299	4.29481	https://www.genecards.org/cgi-bin/carddisp.pl?gene=CEBPA
EDAR	Ectodysplasin A Receptor	Protein Coding	40	GC02M108894	4.29305	https://www.genecards.org/cgi-bin/carddisp.pl?gene=EDAR
AQP2	Aquaporin 2	Protein Coding	46	GC12P049950	4.29166	https://www.genecards.org/cgi-bin/carddisp.pl?gene=AQP2
IL3	Interleukin 3	Protein Coding	42	GC05P132060	4.29051	https://www.genecards.org/cgi-bin/carddisp.pl?gene=IL3
SPHK1	Sphingosine Kinase 1	Protein Coding	46	GC17P076376	4.28351	https://www.genecards.org/cgi-bin/carddisp.pl?gene=SPHK1
GSTA2	Glutathione S-Transferase Alpha 2	Protein Coding	41	GC06M052750	4.28343	https://www.genecards.org/cgi-bin/carddisp.pl?gene=GSTA2
MBL2	Mannose Binding Lectin 2	Protein Coding	46	GC10M052760	4.28091	https://www.genecards.org/cgi-bin/carddisp.pl?gene=MBL2
ITGB2	Integrin Subunit Beta 2	Protein Coding	49	GC21M044885	4.27888	https://www.genecards.org/cgi-bin/carddisp.pl?gene=ITGB2
NR5A2	Nuclear Receptor Subfamily 5 Group A Member 2	Protein Coding	45	GC01P199996	4.27738	https://www.genecards.org/cgi-bin/carddisp.pl?gene=NR5A2
AGER	Advanced Glycosylation End-Product Specific Receptor	Protein Coding	44	GC06M032180	4.2731	https://www.genecards.org/cgi-bin/carddisp.pl?gene=AGER
OPRM1	Opioid Receptor Mu 1	Protein Coding	48	GC06P154075	4.26861	https://www.genecards.org/cgi-bin/carddisp.pl?gene=OPRM1
RPS6	Ribosomal Protein S6	Protein Coding	42	GC09M019375	4.26582	https://www.genecards.org/cgi-bin/carddisp.pl?gene=RPS6
KRT8	Keratin 8	Protein Coding	46	GC12M052897	4.26313	https://www.genecards.org/cgi-bin/carddisp.pl?gene=KRT8
SLC1A1	Solute Carrier Family 1 Member 1	Protein Coding	48	GC09P004490	4.26016	https://www.genecards.org/cgi-bin/carddisp.pl?gene=SLC1A1
DCTD	DCMP Deaminase	Protein Coding	41	GC04M182890	4.25058	https://www.genecards.org/cgi-bin/carddisp.pl?gene=DCTD
IFNA2	Interferon Alpha 2	Protein Coding	42	GC09M021384	4.24777	https://www.genecards.org/cgi-bin/carddisp.pl?gene=IFNA2
MEG3	Maternally Expressed 3	RNA Gene	30	GC14P109055	4.23668	https://www.genecards.org/cgi-bin/carddisp.pl?gene=MEG3
ACOT11	Acyl-CoA Thioesterase 11	Protein Coding	38	GC01P054542	4.23621	https://www.genecards.org/cgi-bin/carddisp.pl?gene=ACOT11
TFEB	Transcription Factor EB	Protein Coding	41	GC06M061505	4.22794	https://www.genecards.org/cgi-bin/carddisp.pl?gene=TFEB
SELL	Selectin L	Protein Coding	42	GC01M169690	4.22703	https://www.genecards.org/cgi-bin/carddisp.pl?gene=SELL
ABCB6	ATP Binding Cassette Subfamily B Member 6 (Langereis Blood Group)	Protein Coding	45	GC02M219209	4.22658	https://www.genecards.org/cgi-bin/carddisp.pl?gene=ABCB6
GNAI2	G Protein Subunit Alpha I2	Protein Coding	45	GC03P050226	4.22517	https://www.genecards.org/cgi-bin/carddisp.pl?gene=GNAI2
CD14	CD14 Molecule	Protein Coding	45	GC05M140631	4.22045	https://www.genecards.org/cgi-bin/carddisp.pl?gene=CD14
EMD	Emerin	Protein Coding	44	GC0XP154379	4.22043	https://www.genecards.org/cgi-bin/carddisp.pl?gene=EMD
PRKAR2B	Protein Kinase CAMP-Dependent Type II Regulatory Subunit Beta	Protein Coding	44	GC07P107044	4.21306	https://www.genecards.org/cgi-bin/carddisp.pl?gene=PRKAR2B
RAB33A	RAB33A, Member RAS Oncogene Family	Protein Coding	36	GC0XP130110	4.20949	https://www.genecards.org/cgi-bin/carddisp.pl?gene=RAB33A
HELLPAR	HELLP Associated Long Non-Coding RNA	RNA Gene	16	GC12P102197	4.20809	https://www.genecards.org/cgi-bin/carddisp.pl?gene=HELLPAR
SLC2A5	Solute Carrier Family 2 Member 5	Protein Coding	43	GC01M009036	4.20619	https://www.genecards.org/cgi-bin/carddisp.pl?gene=SLC2A5
HTR2C	5-Hydroxytryptamine Receptor 2C	Protein Coding	46	GC0XP114584	4.2053	https://www.genecards.org/cgi-bin/carddisp.pl?gene=HTR2C
IL7	Interleukin 7	Protein Coding	41	GC08M078689	4.20443	https://www.genecards.org/cgi-bin/carddisp.pl?gene=IL7
GPBAR1	G Protein-Coupled Bile Acid Receptor 1	Protein Coding	39	GC02P218259	4.20418	https://www.genecards.org/cgi-bin/carddisp.pl?gene=GPBAR1
CD19	CD19 Molecule	Protein Coding	48	GC16P039277	4.20201	https://www.genecards.org/cgi-bin/carddisp.pl?gene=CD19
RUNX1	RUNX Family Transcription Factor 1	Protein Coding	48	GC21M034787	4.19655	https://www.genecards.org/cgi-bin/carddisp.pl?gene=RUNX1
UGDH	UDP-Glucose 6-Dehydrogenase	Protein Coding	45	GC04M039502	4.19639	https://www.genecards.org/cgi-bin/carddisp.pl?gene=UGDH
HSD17B13	Hydroxysteroid 17-Beta Dehydrogenase 13	Protein Coding	37	GC04M087303	4.19636	https://www.genecards.org/cgi-bin/carddisp.pl?gene=HSD17B13
TPH2	Tryptophan Hydroxylase 2	Protein Coding	46	GC12P071938	4.19431	https://www.genecards.org/cgi-bin/carddisp.pl?gene=TPH2
MIR9-1	MicroRNA 9-1	RNA Gene	21	GC01M156420	4.19354	https://www.genecards.org/cgi-bin/carddisp.pl?gene=MIR9-1
ATP1A1	ATPase Na+/K+ Transporting Subunit Alpha 1	Protein Coding	49	GC01P116372	4.1901	https://www.genecards.org/cgi-bin/carddisp.pl?gene=ATP1A1
LPO	Lactoperoxidase	Protein Coding	40	GC17P058218	4.18077	https://www.genecards.org/cgi-bin/carddisp.pl?gene=LPO
DDIT3	DNA Damage Inducible Transcript 3	Protein Coding	45	GC12M057516	4.17956	https://www.genecards.org/cgi-bin/carddisp.pl?gene=DDIT3
CLN3	CLN3 Lysosomal/Endosomal Transmembrane Protein, Battenin	Protein Coding	43	GC16M028466	4.17926	https://www.genecards.org/cgi-bin/carddisp.pl?gene=CLN3
ATP6V0A2	ATPase H+ Transporting V0 Subunit A2	Protein Coding	44	GC12P123712	4.17815	https://www.genecards.org/cgi-bin/carddisp.pl?gene=ATP6V0A2
PAX5	Paired Box 5	Protein Coding	46	GC09M036828	4.17639	https://www.genecards.org/cgi-bin/carddisp.pl?gene=PAX5
APOD	Apolipoprotein D	Protein Coding	43	GC03M195568	4.174	https://www.genecards.org/cgi-bin/carddisp.pl?gene=APOD
SPARC	Secreted Protein Acidic And Cysteine Rich	Protein Coding	49	GC05M151661	4.15731	https://www.genecards.org/cgi-bin/carddisp.pl?gene=SPARC
POLRMT	RNA Polymerase Mitochondrial	Protein Coding	43	GC19M000617	4.15607	https://www.genecards.org/cgi-bin/carddisp.pl?gene=POLRMT
AIP	Aryl Hydrocarbon Receptor Interacting Protein	Protein Coding	44	GC11P067468	4.15471	https://www.genecards.org/cgi-bin/carddisp.pl?gene=AIP
ACP2	Acid Phosphatase 2, Lysosomal	Protein Coding	42	GC11M084325	4.1545	https://www.genecards.org/cgi-bin/carddisp.pl?gene=ACP2
KCNMA1	Potassium Calcium-Activated Channel Subfamily M Alpha 1	Protein Coding	49	GC10M076869	4.15366	https://www.genecards.org/cgi-bin/carddisp.pl?gene=KCNMA1
ACE2	Angiotensin Converting Enzyme 2	Protein Coding	48	GC0XM015494	4.15342	https://www.genecards.org/cgi-bin/carddisp.pl?gene=ACE2
SOCS3	Suppressor Of Cytokine Signaling 3	Protein Coding	42	GC17M078356	4.1526	https://www.genecards.org/cgi-bin/carddisp.pl?gene=SOCS3
NCOR2	Nuclear Receptor Corepressor 2	Protein Coding	44	GC12M124324	4.15257	https://www.genecards.org/cgi-bin/carddisp.pl?gene=NCOR2
PRKCA	Protein Kinase C Alpha	Protein Coding	49	GC17P066302	4.14635	https://www.genecards.org/cgi-bin/carddisp.pl?gene=PRKCA
TLR2	Toll Like Receptor 2	Protein Coding	50	GC04P153684	4.14532	https://www.genecards.org/cgi-bin/carddisp.pl?gene=TLR2
STC1	Stanniocalcin 1	Protein Coding	41	GC08M023841	4.14447	https://www.genecards.org/cgi-bin/carddisp.pl?gene=STC1
RAD51	RAD51 Recombinase	Protein Coding	51	GC15P040694	4.14358	https://www.genecards.org/cgi-bin/carddisp.pl?gene=RAD51
PIK3CB	Phosphatidylinositol-4,5-Bisphosphate 3-Kinase Catalytic Subunit Beta	Protein Coding	48	GC03M138652	4.14004	https://www.genecards.org/cgi-bin/carddisp.pl?gene=PIK3CB
UQCRC1	Ubiquinol-Cytochrome C Reductase Core Protein 1	Protein Coding	42	GC03M048598	4.13904	https://www.genecards.org/cgi-bin/carddisp.pl?gene=UQCRC1
PDYN	Prodynorphin	Protein Coding	44	GC20M001978	4.13748	https://www.genecards.org/cgi-bin/carddisp.pl?gene=PDYN
CD34	CD34 Molecule	Protein Coding	43	GC01M207880	4.13523	https://www.genecards.org/cgi-bin/carddisp.pl?gene=CD34
SLC35A1	Solute Carrier Family 35 Member A1	Protein Coding	38	GC06P087470	4.13154	https://www.genecards.org/cgi-bin/carddisp.pl?gene=SLC35A1
PAFAH1B1	Platelet Activating Factor Acetylhydrolase 1b Regulatory Subunit 1	Protein Coding	45	GC17P002593	4.12653	https://www.genecards.org/cgi-bin/carddisp.pl?gene=PAFAH1B1
IL6R	Interleukin 6 Receptor	Protein Coding	48	GC01P154405	4.12318	https://www.genecards.org/cgi-bin/carddisp.pl?gene=IL6R
ADRB1	Adrenoceptor Beta 1	Protein Coding	48	GC10P114044	4.11953	https://www.genecards.org/cgi-bin/carddisp.pl?gene=ADRB1
F7	Coagulation Factor VII	Protein Coding	47	GC13P113105	4.11543	https://www.genecards.org/cgi-bin/carddisp.pl?gene=F7
KY	Kyphoscoliosis Peptidase	Protein Coding	36	GC03M134599	4.107	https://www.genecards.org/cgi-bin/carddisp.pl?gene=KY
ACMSD	Aminocarboxymuconate Semialdehyde Decarboxylase	Protein Coding	38	GC02P134838	4.10687	https://www.genecards.org/cgi-bin/carddisp.pl?gene=ACMSD
KDM4C	Lysine Demethylase 4C	Protein Coding	41	GC09P006720	4.10001	https://www.genecards.org/cgi-bin/carddisp.pl?gene=KDM4C
HMGCLL1	3-Hydroxymethyl-3-Methylglutaryl-CoA Lyase Like 1	Protein Coding	37	GC06M055434	4.09751	https://www.genecards.org/cgi-bin/carddisp.pl?gene=HMGCLL1
TDP2	Tyrosyl-DNA Phosphodiesterase 2	Protein Coding	42	GC06M024651	4.09611	https://www.genecards.org/cgi-bin/carddisp.pl?gene=TDP2
BCL6	BCL6 Transcription Repressor	Protein Coding	44	GC03M187721	4.08857	https://www.genecards.org/cgi-bin/carddisp.pl?gene=BCL6
CSN3	Casein Kappa	Protein Coding	36	GC04P070242	4.08718	https://www.genecards.org/cgi-bin/carddisp.pl?gene=CSN3
IGFBP5	Insulin Like Growth Factor Binding Protein 5	Protein Coding	42	GC02M216672	4.08406	https://www.genecards.org/cgi-bin/carddisp.pl?gene=IGFBP5
PCNA	Proliferating Cell Nuclear Antigen	Protein Coding	49	GC20M005114	4.07607	https://www.genecards.org/cgi-bin/carddisp.pl?gene=PCNA
ABL1	ABL Proto-Oncogene 1, Non-Receptor Tyrosine Kinase	Protein Coding	51	GC09P130713	4.07159	https://www.genecards.org/cgi-bin/carddisp.pl?gene=ABL1
SLC5A3	Solute Carrier Family 5 Member 3	Protein Coding	42	GC21P034131	4.07011	https://www.genecards.org/cgi-bin/carddisp.pl?gene=SLC5A3
CFP	Complement Factor Properdin	Protein Coding	42	GC0XM047624	4.06981	https://www.genecards.org/cgi-bin/carddisp.pl?gene=CFP
DCN	Decorin	Protein Coding	47	GC12M091140	4.06792	https://www.genecards.org/cgi-bin/carddisp.pl?gene=DCN
COA5	Cytochrome C Oxidase Assembly Factor 5	Protein Coding	34	GC02M098599	4.06471	https://www.genecards.org/cgi-bin/carddisp.pl?gene=COA5
DGUOK-AS1	DGUOK Antisense RNA 1	RNA Gene	17	GC02M073947	4.06312	https://www.genecards.org/cgi-bin/carddisp.pl?gene=DGUOK-AS1
PANK1	Pantothenate Kinase 1	Protein Coding	40	GC10M089579	4.05672	https://www.genecards.org/cgi-bin/carddisp.pl?gene=PANK1
FABP6	Fatty Acid Binding Protein 6	Protein Coding	41	GC05P160187	4.0558	https://www.genecards.org/cgi-bin/carddisp.pl?gene=FABP6
TREH	Trehalase	Protein Coding	41	GC11M118657	4.05527	https://www.genecards.org/cgi-bin/carddisp.pl?gene=TREH
GART	Phosphoribosylglycinamide Formyltransferase, Phosphoribosylglycinamide Synthetase, Phosphoribosylaminoimidazole Synthetase	Protein Coding	42	GC21M033503	4.05434	https://www.genecards.org/cgi-bin/carddisp.pl?gene=GART
DDHD1	DDHD Domain Containing 1	Protein Coding	38	GC14M053036	4.04198	https://www.genecards.org/cgi-bin/carddisp.pl?gene=DDHD1
HSPA1A	Heat Shock Protein Family A (Hsp70) Member 1A	Protein Coding	44	GC06P076883	4.03747	https://www.genecards.org/cgi-bin/carddisp.pl?gene=HSPA1A
BIRC5	Baculoviral IAP Repeat Containing 5	Protein Coding	45	GC17P078214	4.03451	https://www.genecards.org/cgi-bin/carddisp.pl?gene=BIRC5
HSP90B1	Heat Shock Protein 90 Beta Family Member 1	Protein Coding	44	GC12P103930	4.03427	https://www.genecards.org/cgi-bin/carddisp.pl?gene=HSP90B1
PPAT	Phosphoribosyl Pyrophosphate Amidotransferase	Protein Coding	43	GC04M056393	4.03354	https://www.genecards.org/cgi-bin/carddisp.pl?gene=PPAT
NT5C3A	5'-Nucleotidase, Cytosolic IIIA	Protein Coding	41	GC07M033014	4.02679	https://www.genecards.org/cgi-bin/carddisp.pl?gene=NT5C3A
ACSM4	Acyl-CoA Synthetase Medium Chain Family Member 4	Protein Coding	33	GC12P007304	4.02371	https://www.genecards.org/cgi-bin/carddisp.pl?gene=ACSM4
B4GALNT1	Beta-1,4-N-Acetyl-Galactosaminyltransferase 1	Protein Coding	45	GC12M057623	4.02289	https://www.genecards.org/cgi-bin/carddisp.pl?gene=B4GALNT1
SOAT2	Sterol O-Acyltransferase 2	Protein Coding	43	GC12P053103	4.0195	https://www.genecards.org/cgi-bin/carddisp.pl?gene=SOAT2
PLN	Phospholamban	Protein Coding	44	GC06P118548	4.01619	https://www.genecards.org/cgi-bin/carddisp.pl?gene=PLN
PDE4A	Phosphodiesterase 4A	Protein Coding	45	GC19P010416	4.01107	https://www.genecards.org/cgi-bin/carddisp.pl?gene=PDE4A
FAM20C	FAM20C Golgi Associated Secretory Pathway Kinase	Protein Coding	43	GC07P000192	3.99608	https://www.genecards.org/cgi-bin/carddisp.pl?gene=FAM20C
FA2H	Fatty Acid 2-Hydroxylase	Protein Coding	44	GC16M074712	3.99517	https://www.genecards.org/cgi-bin/carddisp.pl?gene=FA2H
SIRT5	Sirtuin 5	Protein Coding	44	GC06P013574	3.99431	https://www.genecards.org/cgi-bin/carddisp.pl?gene=SIRT5
CASP9	Caspase 9	Protein Coding	46	GC01M015491	3.99127	https://www.genecards.org/cgi-bin/carddisp.pl?gene=CASP9
XK	X-Linked Kx Blood Group	Protein Coding	40	GC0XP037685	3.99118	https://www.genecards.org/cgi-bin/carddisp.pl?gene=XK
SEPSECS	Sep (O-Phosphoserine) TRNA:Sec (Selenocysteine) TRNA Synthase	Protein Coding	42	GC04M025121	3.99095	https://www.genecards.org/cgi-bin/carddisp.pl?gene=SEPSECS
ATOX1	Antioxidant 1 Copper Chaperone	Protein Coding	39	GC05M151743	3.9892	https://www.genecards.org/cgi-bin/carddisp.pl?gene=ATOX1
DIO3	Iodothyronine Deiodinase 3	Protein Coding	40	GC14P108873	3.989	https://www.genecards.org/cgi-bin/carddisp.pl?gene=DIO3
NT5C1A	5'-Nucleotidase, Cytosolic IA	Protein Coding	39	GC01M039659	3.98757	https://www.genecards.org/cgi-bin/carddisp.pl?gene=NT5C1A
SNAP25	Synaptosome Associated Protein 25	Protein Coding	48	GC20P010181	3.9874	https://www.genecards.org/cgi-bin/carddisp.pl?gene=SNAP25
PINK1	PTEN Induced Kinase 1	Protein Coding	46	GC01P020634	3.98621	https://www.genecards.org/cgi-bin/carddisp.pl?gene=PINK1
FIG4	FIG4 Phosphoinositide 5-Phosphatase	Protein Coding	44	GC06P109691	3.97954	https://www.genecards.org/cgi-bin/carddisp.pl?gene=FIG4
RFK	Riboflavin Kinase	Protein Coding	38	GC09M076385	3.9748	https://www.genecards.org/cgi-bin/carddisp.pl?gene=RFK
SCN5A	Sodium Voltage-Gated Channel Alpha Subunit 5	Protein Coding	50	GC03M038549	3.9739	https://www.genecards.org/cgi-bin/carddisp.pl?gene=SCN5A
ATP5PO	ATP Synthase Peripheral Stalk Subunit OSCP	Protein Coding	34	GC21M033904	3.97355	https://www.genecards.org/cgi-bin/carddisp.pl?gene=ATP5PO
CYBA	Cytochrome B-245 Alpha Chain	Protein Coding	47	GC16M088643	3.97352	https://www.genecards.org/cgi-bin/carddisp.pl?gene=CYBA
POMK	Protein O-Mannose Kinase	Protein Coding	37	GC08P043093	3.96577	https://www.genecards.org/cgi-bin/carddisp.pl?gene=POMK
RXYLT1	Ribitol Xylosyltransferase 1	Protein Coding	29	GC12P063779	3.96374	https://www.genecards.org/cgi-bin/carddisp.pl?gene=RXYLT1
ACAA2	Acetyl-CoA Acyltransferase 2	Protein Coding	43	GC18M049782	3.96217	https://www.genecards.org/cgi-bin/carddisp.pl?gene=ACAA2
H2AC20	H2A Clustered Histone 20	Protein Coding	31	GC01P150096	3.96167	https://www.genecards.org/cgi-bin/carddisp.pl?gene=H2AC20
ATG7	Autophagy Related 7	Protein Coding	42	GC03P012072	3.94601	https://www.genecards.org/cgi-bin/carddisp.pl?gene=ATG7
PLCG1	Phospholipase C Gamma 1	Protein Coding	47	GC20P041136	3.94004	https://www.genecards.org/cgi-bin/carddisp.pl?gene=PLCG1
EME2	Essential Meiotic Structure-Specific Endonuclease Subunit 2	Protein Coding	33	GC16P009881	3.93983	https://www.genecards.org/cgi-bin/carddisp.pl?gene=EME2
PLK1	Polo Like Kinase 1	Protein Coding	48	GC16P024137	3.93624	https://www.genecards.org/cgi-bin/carddisp.pl?gene=PLK1
MYCN	MYCN Proto-Oncogene, BHLH Transcription Factor	Protein Coding	46	GC02P015949	3.93562	https://www.genecards.org/cgi-bin/carddisp.pl?gene=MYCN
PRDX2	Peroxiredoxin 2	Protein Coding	45	GC19M012796	3.93474	https://www.genecards.org/cgi-bin/carddisp.pl?gene=PRDX2
CSF1R	Colony Stimulating Factor 1 Receptor	Protein Coding	50	GC05M150053	3.92803	https://www.genecards.org/cgi-bin/carddisp.pl?gene=CSF1R
RPL11	Ribosomal Protein L11	Protein Coding	46	GC01P023691	3.92719	https://www.genecards.org/cgi-bin/carddisp.pl?gene=RPL11
ADRA2A	Adrenoceptor Alpha 2A	Protein Coding	46	GC10P111077	3.92669	https://www.genecards.org/cgi-bin/carddisp.pl?gene=ADRA2A
MIR30A	MicroRNA 30a	RNA Gene	21	GC06M071403	3.9252	https://www.genecards.org/cgi-bin/carddisp.pl?gene=MIR30A
BCL10	BCL10 Immune Signaling Adaptor	Protein Coding	43	GC01M085265	3.92354	https://www.genecards.org/cgi-bin/carddisp.pl?gene=BCL10
IL6ST	Interleukin 6 Cytokine Family Signal Transducer	Protein Coding	48	GC05M055935	3.92293	https://www.genecards.org/cgi-bin/carddisp.pl?gene=IL6ST
EXOSC8	Exosome Component 8	Protein Coding	40	GC13P036998	3.92038	https://www.genecards.org/cgi-bin/carddisp.pl?gene=EXOSC8
CA1	Carbonic Anhydrase 1	Protein Coding	46	GC08M085327	3.91924	https://www.genecards.org/cgi-bin/carddisp.pl?gene=CA1
RELA	RELA Proto-Oncogene, NF-KB Subunit	Protein Coding	50	GC11M065653	3.91601	https://www.genecards.org/cgi-bin/carddisp.pl?gene=RELA
WWTR1	WW Domain Containing Transcription Regulator 1	Protein Coding	40	GC03M149517	3.91534	https://www.genecards.org/cgi-bin/carddisp.pl?gene=WWTR1
HMOX2	Heme Oxygenase 2	Protein Coding	46	GC16P004474	3.91513	https://www.genecards.org/cgi-bin/carddisp.pl?gene=HMOX2
GPC3	Glypican 3	Protein Coding	45	GC0XM133535	3.91322	https://www.genecards.org/cgi-bin/carddisp.pl?gene=GPC3
OSTM1	Osteoclastogenesis Associated Transmembrane Protein 1	Protein Coding	40	GC06M108041	3.91238	https://www.genecards.org/cgi-bin/carddisp.pl?gene=OSTM1
TACR1	Tachykinin Receptor 1	Protein Coding	45	GC02M075047	3.90872	https://www.genecards.org/cgi-bin/carddisp.pl?gene=TACR1
MIR31	MicroRNA 31	RNA Gene	21	GC09M021705	3.90861	https://www.genecards.org/cgi-bin/carddisp.pl?gene=MIR31
ANGPT2	Angiopoietin 2	Protein Coding	46	GC08M006499	3.90641	https://www.genecards.org/cgi-bin/carddisp.pl?gene=ANGPT2
MAP2K1	Mitogen-Activated Protein Kinase Kinase 1	Protein Coding	52	GC15P066386	3.89901	https://www.genecards.org/cgi-bin/carddisp.pl?gene=MAP2K1
LPIN3	Lipin 3	Protein Coding	37	GC20P041340	3.89671	https://www.genecards.org/cgi-bin/carddisp.pl?gene=LPIN3
WDR45	WD Repeat Domain 45	Protein Coding	39	GC0XM049074	3.8958	https://www.genecards.org/cgi-bin/carddisp.pl?gene=WDR45
CD274	CD274 Molecule	Protein Coding	43	GC09P005450	3.89428	https://www.genecards.org/cgi-bin/carddisp.pl?gene=CD274
IMPDH2	Inosine Monophosphate Dehydrogenase 2	Protein Coding	46	GC03M050872	3.8924	https://www.genecards.org/cgi-bin/carddisp.pl?gene=IMPDH2
PDE4D	Phosphodiesterase 4D	Protein Coding	48	GC05M058969	3.88981	https://www.genecards.org/cgi-bin/carddisp.pl?gene=PDE4D
GPAT4	Glycerol-3-Phosphate Acyltransferase 4	Protein Coding	32	GC08P041577	3.87928	https://www.genecards.org/cgi-bin/carddisp.pl?gene=GPAT4
USB1	U6 SnRNA Biogenesis Phosphodiesterase 1	Protein Coding	36	GC16P057999	3.87906	https://www.genecards.org/cgi-bin/carddisp.pl?gene=USB1
MGST1	Microsomal Glutathione S-Transferase 1	Protein Coding	41	GC12P016347	3.87678	https://www.genecards.org/cgi-bin/carddisp.pl?gene=MGST1
DRD4	Dopamine Receptor D4	Protein Coding	46	GC11P001544	3.87657	https://www.genecards.org/cgi-bin/carddisp.pl?gene=DRD4
PLIN3	Perilipin 3	Protein Coding	41	GC19M004839	3.87178	https://www.genecards.org/cgi-bin/carddisp.pl?gene=PLIN3
GCGR	Glucagon Receptor	Protein Coding	47	GC17P081804	3.87077	https://www.genecards.org/cgi-bin/carddisp.pl?gene=GCGR
EEF2	Eukaryotic Translation Elongation Factor 2	Protein Coding	47	GC19M003976	3.868	https://www.genecards.org/cgi-bin/carddisp.pl?gene=EEF2
IL15	Interleukin 15	Protein Coding	40	GC04P141636	3.86556	https://www.genecards.org/cgi-bin/carddisp.pl?gene=IL15
COQ8B	Coenzyme Q8B	Protein Coding	33	GC19M061872	3.86528	https://www.genecards.org/cgi-bin/carddisp.pl?gene=COQ8B
LIPF	Lipase F, Gastric Type	Protein Coding	41	GC10P088664	3.86235	https://www.genecards.org/cgi-bin/carddisp.pl?gene=LIPF
CYP51A1	Cytochrome P450 Family 51 Subfamily A Member 1	Protein Coding	44	GC07M092112	3.86088	https://www.genecards.org/cgi-bin/carddisp.pl?gene=CYP51A1
ALDOC	Aldolase, Fructose-Bisphosphate C	Protein Coding	38	GC17M033773	3.86035	https://www.genecards.org/cgi-bin/carddisp.pl?gene=ALDOC
SUPV3L1	Suv3 Like RNA Helicase	Protein Coding	38	GC10P069182	3.85233	https://www.genecards.org/cgi-bin/carddisp.pl?gene=SUPV3L1
PRNP	Prion Protein	Protein Coding	46	GC20P004686	3.85186	https://www.genecards.org/cgi-bin/carddisp.pl?gene=PRNP
GAL	Galanin And GMAP Prepropeptide	Protein Coding	44	GC11P069367	3.84604	https://www.genecards.org/cgi-bin/carddisp.pl?gene=GAL
FHIT	Fragile Histidine Triad Diadenosine Triphosphatase	Protein Coding	43	GC03M059747	3.84497	https://www.genecards.org/cgi-bin/carddisp.pl?gene=FHIT
CKMT1A	Creatine Kinase, Mitochondrial 1A	Protein Coding	37	GC15P043693	3.84183	https://www.genecards.org/cgi-bin/carddisp.pl?gene=CKMT1A
IL2RB	Interleukin 2 Receptor Subunit Beta	Protein Coding	48	GC22M037125	3.84076	https://www.genecards.org/cgi-bin/carddisp.pl?gene=IL2RB
UBA1	Ubiquitin Like Modifier Activating Enzyme 1	Protein Coding	45	GC0XP047190	3.83963	https://www.genecards.org/cgi-bin/carddisp.pl?gene=UBA1
BAP1	BRCA1 Associated Protein 1	Protein Coding	46	GC03M052401	3.83945	https://www.genecards.org/cgi-bin/carddisp.pl?gene=BAP1
M6PR	Mannose-6-Phosphate Receptor, Cation Dependent	Protein Coding	43	GC12M009008	3.83904	https://www.genecards.org/cgi-bin/carddisp.pl?gene=M6PR
CEBPB	CCAAT Enhancer Binding Protein Beta	Protein Coding	43	GC20P050190	3.83875	https://www.genecards.org/cgi-bin/carddisp.pl?gene=CEBPB
TRIM28	Tripartite Motif Containing 28	Protein Coding	42	GC19P058544	3.83863	https://www.genecards.org/cgi-bin/carddisp.pl?gene=TRIM28
PLA2G2E	Phospholipase A2 Group IIE	Protein Coding	38	GC01M019920	3.83465	https://www.genecards.org/cgi-bin/carddisp.pl?gene=PLA2G2E
FOXM1	Forkhead Box M1	Protein Coding	43	GC12M002857	3.83297	https://www.genecards.org/cgi-bin/carddisp.pl?gene=FOXM1
MT-ND4L	Mitochondrially Encoded NADH:Ubiquinone Oxidoreductase Core Subunit 4L	Protein Coding	29	GCMTP010472	3.82718	https://www.genecards.org/cgi-bin/carddisp.pl?gene=MT-ND4L
MPDU1	Mannose-P-Dolichol Utilization Defect 1	Protein Coding	41	GC17P007583	3.82516	https://www.genecards.org/cgi-bin/carddisp.pl?gene=MPDU1
NTRK2	Neurotrophic Receptor Tyrosine Kinase 2	Protein Coding	52	GC09P084668	3.82395	https://www.genecards.org/cgi-bin/carddisp.pl?gene=NTRK2
CFB	Complement Factor B	Protein Coding	45	GC06P031945	3.82335	https://www.genecards.org/cgi-bin/carddisp.pl?gene=CFB
IL13	Interleukin 13	Protein Coding	42	GC05P132656	3.81497	https://www.genecards.org/cgi-bin/carddisp.pl?gene=IL13
GGCX	Gamma-Glutamyl Carboxylase	Protein Coding	47	GC02M085544	3.8146	https://www.genecards.org/cgi-bin/carddisp.pl?gene=GGCX
FGA	Fibrinogen Alpha Chain	Protein Coding	48	GC04M154583	3.81412	https://www.genecards.org/cgi-bin/carddisp.pl?gene=FGA
ETS1	ETS Proto-Oncogene 1, Transcription Factor	Protein Coding	46	GC11M128458	3.81127	https://www.genecards.org/cgi-bin/carddisp.pl?gene=ETS1
TNNT2	Troponin T2, Cardiac Type	Protein Coding	48	GC01M201359	3.80853	https://www.genecards.org/cgi-bin/carddisp.pl?gene=TNNT2
SLC16A5	Solute Carrier Family 16 Member 5	Protein Coding	35	GC17P075482	3.80792	https://www.genecards.org/cgi-bin/carddisp.pl?gene=SLC16A5
NME2	NME/NM23 Nucleoside Diphosphate Kinase 2	Protein Coding	45	GC17P051165	3.80787	https://www.genecards.org/cgi-bin/carddisp.pl?gene=NME2
FOLR1	Folate Receptor Alpha	Protein Coding	46	GC11P072190	3.80778	https://www.genecards.org/cgi-bin/carddisp.pl?gene=FOLR1
ELAC2	ElaC Ribonuclease Z 2	Protein Coding	42	GC17M012991	3.80058	https://www.genecards.org/cgi-bin/carddisp.pl?gene=ELAC2
PRRT2	Proline Rich Transmembrane Protein 2	Protein Coding	38	GC16P029811	3.79971	https://www.genecards.org/cgi-bin/carddisp.pl?gene=PRRT2
SH2B3	SH2B Adaptor Protein 3	Protein Coding	46	GC12P111405	3.79958	https://www.genecards.org/cgi-bin/carddisp.pl?gene=SH2B3
GLUD2	Glutamate Dehydrogenase 2	Protein Coding	42	GC0XP121047	3.78896	https://www.genecards.org/cgi-bin/carddisp.pl?gene=GLUD2
INPP5E	Inositol Polyphosphate-5-Phosphatase E	Protein Coding	41	GC09M136428	3.78683	https://www.genecards.org/cgi-bin/carddisp.pl?gene=INPP5E
TRIT1	TRNA Isopentenyltransferase 1	Protein Coding	42	GC01M039842	3.78591	https://www.genecards.org/cgi-bin/carddisp.pl?gene=TRIT1
HDC	Histidine Decarboxylase	Protein Coding	44	GC15M050241	3.78533	https://www.genecards.org/cgi-bin/carddisp.pl?gene=HDC
TKTL1	Transketolase Like 1	Protein Coding	40	GC0XP154295	3.78528	https://www.genecards.org/cgi-bin/carddisp.pl?gene=TKTL1
SMC1A	Structural Maintenance Of Chromosomes 1A	Protein Coding	45	GC0XM053374	3.78463	https://www.genecards.org/cgi-bin/carddisp.pl?gene=SMC1A
RARA	Retinoic Acid Receptor Alpha	Protein Coding	48	GC17P040309	3.78454	https://www.genecards.org/cgi-bin/carddisp.pl?gene=RARA
HSD17B12	Hydroxysteroid 17-Beta Dehydrogenase 12	Protein Coding	40	GC11P043717	3.77963	https://www.genecards.org/cgi-bin/carddisp.pl?gene=HSD17B12
TUBB1	Tubulin Beta 1 Class VI	Protein Coding	46	GC20P059020	3.77863	https://www.genecards.org/cgi-bin/carddisp.pl?gene=TUBB1
NCOA1	Nuclear Receptor Coactivator 1	Protein Coding	44	GC02P024492	3.77761	https://www.genecards.org/cgi-bin/carddisp.pl?gene=NCOA1
C9orf72	C9orf72-SMCR8 Complex Subunit	Protein Coding	41	GC09M028148	3.7719	https://www.genecards.org/cgi-bin/carddisp.pl?gene=C9orf72
ELOVL6	ELOVL Fatty Acid Elongase 6	Protein Coding	40	GC04M110045	3.77125	https://www.genecards.org/cgi-bin/carddisp.pl?gene=ELOVL6
CLCN5	Chloride Voltage-Gated Channel 5	Protein Coding	42	GC0XP049922	3.76868	https://www.genecards.org/cgi-bin/carddisp.pl?gene=CLCN5
BLOC1S1	Biogenesis Of Lysosomal Organelles Complex 1 Subunit 1	Protein Coding	36	GC12P055852	3.76448	https://www.genecards.org/cgi-bin/carddisp.pl?gene=BLOC1S1
RHOA	Ras Homolog Family Member A	Protein Coding	46	GC03M049359	3.76397	https://www.genecards.org/cgi-bin/carddisp.pl?gene=RHOA
PIK3CD	Phosphatidylinositol-4,5-Bisphosphate 3-Kinase Catalytic Subunit Delta	Protein Coding	52	GC01P009629	3.7639	https://www.genecards.org/cgi-bin/carddisp.pl?gene=PIK3CD
CLPX	Caseinolytic Mitochondrial Matrix Peptidase Chaperone Subunit X	Protein Coding	41	GC15M065148	3.75368	https://www.genecards.org/cgi-bin/carddisp.pl?gene=CLPX
ALG8	ALG8 Alpha-1,3-Glucosyltransferase	Protein Coding	42	GC11M085128	3.74918	https://www.genecards.org/cgi-bin/carddisp.pl?gene=ALG8
MMP14	Matrix Metallopeptidase 14	Protein Coding	50	GC14P030861	3.74795	https://www.genecards.org/cgi-bin/carddisp.pl?gene=MMP14
HAS2	Hyaluronan Synthase 2	Protein Coding	41	GC08M121594	3.74388	https://www.genecards.org/cgi-bin/carddisp.pl?gene=HAS2
TGM2	Transglutaminase 2	Protein Coding	46	GC20M038127	3.74094	https://www.genecards.org/cgi-bin/carddisp.pl?gene=TGM2
PIKFYVE	Phosphoinositide Kinase, FYVE-Type Zinc Finger Containing	Protein Coding	47	GC02P208266	3.73841	https://www.genecards.org/cgi-bin/carddisp.pl?gene=PIKFYVE
TXNRD2	Thioredoxin Reductase 2	Protein Coding	46	GC22M019863	3.73751	https://www.genecards.org/cgi-bin/carddisp.pl?gene=TXNRD2
TGFBR2	Transforming Growth Factor Beta Receptor 2	Protein Coding	50	GC03P030623	3.73711	https://www.genecards.org/cgi-bin/carddisp.pl?gene=TGFBR2
CNP	2',3'-Cyclic Nucleotide 3' Phosphodiesterase	Protein Coding	42	GC17P041966	3.73515	https://www.genecards.org/cgi-bin/carddisp.pl?gene=CNP
LAMP1	Lysosomal Associated Membrane Protein 1	Protein Coding	41	GC13P113297	3.7349	https://www.genecards.org/cgi-bin/carddisp.pl?gene=LAMP1
MIR130A	MicroRNA 130a	RNA Gene	22	GC11P057641	3.73449	https://www.genecards.org/cgi-bin/carddisp.pl?gene=MIR130A
TSEN54	TRNA Splicing Endonuclease Subunit 54	Protein Coding	38	GC17P075515	3.73418	https://www.genecards.org/cgi-bin/carddisp.pl?gene=TSEN54
PNKD	PNKD Metallo-Beta-Lactamase Domain Containing	Protein Coding	42	GC02P218270	3.7328	https://www.genecards.org/cgi-bin/carddisp.pl?gene=PNKD
MGST2	Microsomal Glutathione S-Transferase 2	Protein Coding	43	GC04P139665	3.73247	https://www.genecards.org/cgi-bin/carddisp.pl?gene=MGST2
EWSR1	EWS RNA Binding Protein 1	Protein Coding	44	GC22P033676	3.72976	https://www.genecards.org/cgi-bin/carddisp.pl?gene=EWSR1
CKMT1B	Creatine Kinase, Mitochondrial 1B	Protein Coding	36	GC15P043593	3.72879	https://www.genecards.org/cgi-bin/carddisp.pl?gene=CKMT1B
CSH1	Chorionic Somatomammotropin Hormone 1	Protein Coding	37	GC17M063894	3.72803	https://www.genecards.org/cgi-bin/carddisp.pl?gene=CSH1
MSRA	Methionine Sulfoxide Reductase A	Protein Coding	42	GC08P010054	3.72317	https://www.genecards.org/cgi-bin/carddisp.pl?gene=MSRA
CBX5	Chromobox 5	Protein Coding	43	GC12M054230	3.71993	https://www.genecards.org/cgi-bin/carddisp.pl?gene=CBX5
AURKA	Aurora Kinase A	Protein Coding	49	GC20M056370	3.7134	https://www.genecards.org/cgi-bin/carddisp.pl?gene=AURKA
INPP5B	Inositol Polyphosphate-5-Phosphatase B	Protein Coding	42	GC01M037860	3.71123	https://www.genecards.org/cgi-bin/carddisp.pl?gene=INPP5B
CDO1	Cysteine Dioxygenase Type 1	Protein Coding	40	GC05M115804	3.70979	https://www.genecards.org/cgi-bin/carddisp.pl?gene=CDO1
OLR1	Oxidized Low Density Lipoprotein Receptor 1	Protein Coding	42	GC12M019787	3.70938	https://www.genecards.org/cgi-bin/carddisp.pl?gene=OLR1
TMLHE	Trimethyllysine Hydroxylase, Epsilon	Protein Coding	42	GC0XM155489	3.70356	https://www.genecards.org/cgi-bin/carddisp.pl?gene=TMLHE
SRD5A3	Steroid 5 Alpha-Reductase 3	Protein Coding	43	GC04P055346	3.70323	https://www.genecards.org/cgi-bin/carddisp.pl?gene=SRD5A3
MSTO1	Misato Mitochondrial Distribution And Morphology Regulator 1	Protein Coding	39	GC01P155610	3.70292	https://www.genecards.org/cgi-bin/carddisp.pl?gene=MSTO1
RFX6	Regulatory Factor X6	Protein Coding	40	GC06P116877	3.70289	https://www.genecards.org/cgi-bin/carddisp.pl?gene=RFX6
PGM3	Phosphoglucomutase 3	Protein Coding	43	GC06M083161	3.70219	https://www.genecards.org/cgi-bin/carddisp.pl?gene=PGM3
MIR34B	MicroRNA 34b	RNA Gene	22	GC11P111686	3.70086	https://www.genecards.org/cgi-bin/carddisp.pl?gene=MIR34B
TNFRSF13B	TNF Receptor Superfamily Member 13B	Protein Coding	46	GC17M016929	3.70009	https://www.genecards.org/cgi-bin/carddisp.pl?gene=TNFRSF13B
MED1	Mediator Complex Subunit 1	Protein Coding	40	GC17M039404	3.6974	https://www.genecards.org/cgi-bin/carddisp.pl?gene=MED1
ADCYAP1	Adenylate Cyclase Activating Polypeptide 1	Protein Coding	42	GC18P000895	3.69416	https://www.genecards.org/cgi-bin/carddisp.pl?gene=ADCYAP1
PTK2	Protein Tyrosine Kinase 2	Protein Coding	46	GC08M140657	3.69394	https://www.genecards.org/cgi-bin/carddisp.pl?gene=PTK2
SLC1A5	Solute Carrier Family 1 Member 5	Protein Coding	42	GC19M062097	3.69349	https://www.genecards.org/cgi-bin/carddisp.pl?gene=SLC1A5
MGMT	O-6-Methylguanine-DNA Methyltransferase	Protein Coding	49	GC10P129467	3.69205	https://www.genecards.org/cgi-bin/carddisp.pl?gene=MGMT
PTPMT1	Protein Tyrosine Phosphatase Mitochondrial 1	Protein Coding	36	GC11P047568	3.69043	https://www.genecards.org/cgi-bin/carddisp.pl?gene=PTPMT1
MIR150	MicroRNA 150	RNA Gene	22	GC19M049500	3.68805	https://www.genecards.org/cgi-bin/carddisp.pl?gene=MIR150
YY1	YY1 Transcription Factor	Protein Coding	47	GC14P100238	3.68146	https://www.genecards.org/cgi-bin/carddisp.pl?gene=YY1
IGHE	Immunoglobulin Heavy Constant Epsilon	Protein Coding	30	GC14M112095	3.67652	https://www.genecards.org/cgi-bin/carddisp.pl?gene=IGHE
PTGDS	Prostaglandin D2 Synthase	Protein Coding	45	GC09P137026	3.67524	https://www.genecards.org/cgi-bin/carddisp.pl?gene=PTGDS
SLC16A11	Solute Carrier Family 16 Member 11	Protein Coding	34	GC17M007041	3.67499	https://www.genecards.org/cgi-bin/carddisp.pl?gene=SLC16A11
DES	Desmin	Protein Coding	46	GC02P219418	3.67063	https://www.genecards.org/cgi-bin/carddisp.pl?gene=DES
EIF2B4	Eukaryotic Translation Initiation Factor 2B Subunit Delta	Protein Coding	44	GC02M027364	3.67022	https://www.genecards.org/cgi-bin/carddisp.pl?gene=EIF2B4
MBTPS1	Membrane Bound Transcription Factor Peptidase, Site 1	Protein Coding	44	GC16M084053	3.66102	https://www.genecards.org/cgi-bin/carddisp.pl?gene=MBTPS1
BDH1	3-Hydroxybutyrate Dehydrogenase 1	Protein Coding	42	GC03M197519	3.6546	https://www.genecards.org/cgi-bin/carddisp.pl?gene=BDH1
RAF1	Raf-1 Proto-Oncogene, Serine/Threonine Kinase	Protein Coding	52	GC03M012583	3.65356	https://www.genecards.org/cgi-bin/carddisp.pl?gene=RAF1
MIR200C	MicroRNA 200c	RNA Gene	22	GC12P018573	3.65332	https://www.genecards.org/cgi-bin/carddisp.pl?gene=MIR200C
MYOM2	Myomesin 2	Protein Coding	38	GC08P002045	3.64939	https://www.genecards.org/cgi-bin/carddisp.pl?gene=MYOM2
ENG	Endoglin	Protein Coding	46	GC09M127815	3.64389	https://www.genecards.org/cgi-bin/carddisp.pl?gene=ENG
IL5	Interleukin 5	Protein Coding	44	GC05M132541	3.64332	https://www.genecards.org/cgi-bin/carddisp.pl?gene=IL5
LGALS1	Galectin 1	Protein Coding	42	GC22P037675	3.64127	https://www.genecards.org/cgi-bin/carddisp.pl?gene=LGALS1
CTLA4	Cytotoxic T-Lymphocyte Associated Protein 4	Protein Coding	44	GC02P203867	3.63997	https://www.genecards.org/cgi-bin/carddisp.pl?gene=CTLA4
MSTN	Myostatin	Protein Coding	45	GC02M190055	3.6396	https://www.genecards.org/cgi-bin/carddisp.pl?gene=MSTN
ZBTB7B	Zinc Finger And BTB Domain Containing 7B	Protein Coding	40	GC01P155002	3.63942	https://www.genecards.org/cgi-bin/carddisp.pl?gene=ZBTB7B
KDSR	3-Ketodihydrosphingosine Reductase	Protein Coding	40	GC18M063327	3.63925	https://www.genecards.org/cgi-bin/carddisp.pl?gene=KDSR
SYNJ2BP-COX16	SYNJ2BP-COX16 Readthrough	Protein Coding	16	GC14M070325	3.63775	https://www.genecards.org/cgi-bin/carddisp.pl?gene=SYNJ2BP-COX16
RRM1	Ribonucleotide Reductase Catalytic Subunit M1	Protein Coding	46	GC11P004115	3.63693	https://www.genecards.org/cgi-bin/carddisp.pl?gene=RRM1
SLC25A21	Solute Carrier Family 25 Member 21	Protein Coding	42	GC14M036677	3.63685	https://www.genecards.org/cgi-bin/carddisp.pl?gene=SLC25A21
ACER2	Alkaline Ceramidase 2	Protein Coding	36	GC09P019408	3.63475	https://www.genecards.org/cgi-bin/carddisp.pl?gene=ACER2
INPP5A	Inositol Polyphosphate-5-Phosphatase A	Protein Coding	41	GC10P132537	3.6328	https://www.genecards.org/cgi-bin/carddisp.pl?gene=INPP5A
HLA-DQA1	Major Histocompatibility Complex, Class II, DQ Alpha 1	Protein Coding	43	GC06P076895	3.63258	https://www.genecards.org/cgi-bin/carddisp.pl?gene=HLA-DQA1
PF4	Platelet Factor 4	Protein Coding	40	GC04M073980	3.631	https://www.genecards.org/cgi-bin/carddisp.pl?gene=PF4
HRH1	Histamine Receptor H1	Protein Coding	45	GC03P012069	3.62575	https://www.genecards.org/cgi-bin/carddisp.pl?gene=HRH1
MIRLET7C	MicroRNA Let-7c	RNA Gene	22	GC21P016551	3.61953	https://www.genecards.org/cgi-bin/carddisp.pl?gene=MIRLET7C
FLVCR2	FLVCR Heme Transporter 2	Protein Coding	41	GC14P075578	3.61767	https://www.genecards.org/cgi-bin/carddisp.pl?gene=FLVCR2
CLN6	CLN6 Transmembrane ER Protein	Protein Coding	37	GC15M068206	3.61668	https://www.genecards.org/cgi-bin/carddisp.pl?gene=CLN6
ACOT6	Acyl-CoA Thioesterase 6	Protein Coding	30	GC14P073610	3.6155	https://www.genecards.org/cgi-bin/carddisp.pl?gene=ACOT6
CXCL10	C-X-C Motif Chemokine Ligand 10	Protein Coding	43	GC04M076021	3.61536	https://www.genecards.org/cgi-bin/carddisp.pl?gene=CXCL10
ATP5F1B	ATP Synthase F1 Subunit Beta	Protein Coding	34	GC12M056639	3.61092	https://www.genecards.org/cgi-bin/carddisp.pl?gene=ATP5F1B
SLC12A5	Solute Carrier Family 12 Member 5	Protein Coding	47	GC20P046021	3.60817	https://www.genecards.org/cgi-bin/carddisp.pl?gene=SLC12A5
RIPK1	Receptor Interacting Serine/Threonine Kinase 1	Protein Coding	48	GC06P003155	3.60703	https://www.genecards.org/cgi-bin/carddisp.pl?gene=RIPK1
DPEP1	Dipeptidase 1	Protein Coding	42	GC16P089613	3.60475	https://www.genecards.org/cgi-bin/carddisp.pl?gene=DPEP1
ADORA1	Adenosine A1 Receptor	Protein Coding	46	GC01P203090	3.60423	https://www.genecards.org/cgi-bin/carddisp.pl?gene=ADORA1
YWHAZ	Tyrosine 3-Monooxygenase/Tryptophan 5-Monooxygenase Activation Protein Zeta	Protein Coding	46	GC08M100917	3.60359	https://www.genecards.org/cgi-bin/carddisp.pl?gene=YWHAZ
ADI1	Acireductone Dioxygenase 1	Protein Coding	40	GC02M003501	3.60013	https://www.genecards.org/cgi-bin/carddisp.pl?gene=ADI1
PIGV	Phosphatidylinositol Glycan Anchor Biosynthesis Class V	Protein Coding	41	GC01P026787	3.59837	https://www.genecards.org/cgi-bin/carddisp.pl?gene=PIGV
TNFSF10	TNF Superfamily Member 10	Protein Coding	44	GC03M172505	3.59752	https://www.genecards.org/cgi-bin/carddisp.pl?gene=TNFSF10
CCND3	Cyclin D3	Protein Coding	46	GC06M041934	3.59529	https://www.genecards.org/cgi-bin/carddisp.pl?gene=CCND3
SLC1A2	Solute Carrier Family 1 Member 2	Protein Coding	49	GC11M035256	3.59287	https://www.genecards.org/cgi-bin/carddisp.pl?gene=SLC1A2
PNKP	Polynucleotide Kinase 3'-Phosphatase	Protein Coding	45	GC19M062215	3.59285	https://www.genecards.org/cgi-bin/carddisp.pl?gene=PNKP
MIR196A1	MicroRNA 196a-1	RNA Gene	22	GC17M048632	3.58863	https://www.genecards.org/cgi-bin/carddisp.pl?gene=MIR196A1
NPL	N-Acetylneuraminate Pyruvate Lyase	Protein Coding	38	GC01P182758	3.5882	https://www.genecards.org/cgi-bin/carddisp.pl?gene=NPL
EZH2	Enhancer Of Zeste 2 Polycomb Repressive Complex 2 Subunit	Protein Coding	52	GC07M148807	3.58797	https://www.genecards.org/cgi-bin/carddisp.pl?gene=EZH2
GABRA1	Gamma-Aminobutyric Acid Type A Receptor Subunit Alpha1	Protein Coding	47	GC05P161847	3.58758	https://www.genecards.org/cgi-bin/carddisp.pl?gene=GABRA1
SMARCA5	SWI/SNF Related, Matrix Associated, Actin Dependent Regulator Of Chromatin, Subfamily A, Member 5	Protein Coding	41	GC04P143513	3.58521	https://www.genecards.org/cgi-bin/carddisp.pl?gene=SMARCA5
HSF1	Heat Shock Transcription Factor 1	Protein Coding	44	GC08P144291	3.58043	https://www.genecards.org/cgi-bin/carddisp.pl?gene=HSF1
ALK	ALK Receptor Tyrosine Kinase	Protein Coding	50	GC02M029190	3.58019	https://www.genecards.org/cgi-bin/carddisp.pl?gene=ALK
SLC5A10	Solute Carrier Family 5 Member 10	Protein Coding	38	GC17P018950	3.58006	https://www.genecards.org/cgi-bin/carddisp.pl?gene=SLC5A10
APEX1	Apurinic/Apyrimidinic Endodeoxyribonuclease 1	Protein Coding	44	GC14P020455	3.57956	https://www.genecards.org/cgi-bin/carddisp.pl?gene=APEX1
NSUN2	NOP2/Sun RNA Methyltransferase 2	Protein Coding	43	GC05M006599	3.57695	https://www.genecards.org/cgi-bin/carddisp.pl?gene=NSUN2
DBNL	Drebrin Like	Protein Coding	40	GC07P044044	3.57604	https://www.genecards.org/cgi-bin/carddisp.pl?gene=DBNL
SERPING1	Serpin Family G Member 1	Protein Coding	46	GC11P057597	3.57575	https://www.genecards.org/cgi-bin/carddisp.pl?gene=SERPING1
CSH2	Chorionic Somatomammotropin Hormone 2	Protein Coding	31	GC17M063872	3.57351	https://www.genecards.org/cgi-bin/carddisp.pl?gene=CSH2
TRPV4	Transient Receptor Potential Cation Channel Subfamily V Member 4	Protein Coding	48	GC12M109783	3.57116	https://www.genecards.org/cgi-bin/carddisp.pl?gene=TRPV4
GRIN2A	Glutamate Ionotropic Receptor NMDA Type Subunit 2A	Protein Coding	51	GC16M009753	3.57112	https://www.genecards.org/cgi-bin/carddisp.pl?gene=GRIN2A
CHI3L1	Chitinase 3 Like 1	Protein Coding	44	GC01M203148	3.57054	https://www.genecards.org/cgi-bin/carddisp.pl?gene=CHI3L1
MIR30C1	MicroRNA 30c-1	RNA Gene	23	GC01P040757	3.56907	https://www.genecards.org/cgi-bin/carddisp.pl?gene=MIR30C1
SGK1	Serum/Glucocorticoid Regulated Kinase 1	Protein Coding	48	GC06M134169	3.56297	https://www.genecards.org/cgi-bin/carddisp.pl?gene=SGK1
PRTN3	Proteinase 3	Protein Coding	45	GC19P000840	3.56086	https://www.genecards.org/cgi-bin/carddisp.pl?gene=PRTN3
KLF4	Kruppel Like Factor 4	Protein Coding	45	GC09M107484	3.56066	https://www.genecards.org/cgi-bin/carddisp.pl?gene=KLF4
LIN28A	Lin-28 Homolog A	Protein Coding	39	GC01P026410	3.55789	https://www.genecards.org/cgi-bin/carddisp.pl?gene=LIN28A
RPL18	Ribosomal Protein L18	Protein Coding	44	GC19M048615	3.55656	https://www.genecards.org/cgi-bin/carddisp.pl?gene=RPL18
HDAC9	Histone Deacetylase 9	Protein Coding	46	GC07P018086	3.55629	https://www.genecards.org/cgi-bin/carddisp.pl?gene=HDAC9
VTN	Vitronectin	Protein Coding	43	GC17M033771	3.55519	https://www.genecards.org/cgi-bin/carddisp.pl?gene=VTN
COQ5	Coenzyme Q5, Methyltransferase	Protein Coding	41	GC12M120503	3.54939	https://www.genecards.org/cgi-bin/carddisp.pl?gene=COQ5
PLAU	Plasminogen Activator, Urokinase	Protein Coding	50	GC10P073909	3.53887	https://www.genecards.org/cgi-bin/carddisp.pl?gene=PLAU
CD8A	CD8a Molecule	Protein Coding	45	GC02M086784	3.5387	https://www.genecards.org/cgi-bin/carddisp.pl?gene=CD8A
MUC16	Mucin 16, Cell Surface Associated	Protein Coding	38	GC19M008848	3.53631	https://www.genecards.org/cgi-bin/carddisp.pl?gene=MUC16
CLCN1	Chloride Voltage-Gated Channel 1	Protein Coding	44	GC07P143316	3.52915	https://www.genecards.org/cgi-bin/carddisp.pl?gene=CLCN1
NMNAT1	Nicotinamide Nucleotide Adenylyltransferase 1	Protein Coding	46	GC01P009944	3.5234	https://www.genecards.org/cgi-bin/carddisp.pl?gene=NMNAT1
F8	Coagulation Factor VIII	Protein Coding	46	GC0XM154835	3.52285	https://www.genecards.org/cgi-bin/carddisp.pl?gene=F8
IMPDH1	Inosine Monophosphate Dehydrogenase 1	Protein Coding	49	GC07M128392	3.51941	https://www.genecards.org/cgi-bin/carddisp.pl?gene=IMPDH1
TGFB2	Transforming Growth Factor Beta 2	Protein Coding	50	GC01P218345	3.51506	https://www.genecards.org/cgi-bin/carddisp.pl?gene=TGFB2
TMCO6	Transmembrane And Coiled-Coil Domains 6	Protein Coding	32	GC05P145779	3.5088	https://www.genecards.org/cgi-bin/carddisp.pl?gene=TMCO6
CPQ	Carboxypeptidase Q	Protein Coding	36	GC08P096645	3.50153	https://www.genecards.org/cgi-bin/carddisp.pl?gene=CPQ
CA4	Carbonic Anhydrase 4	Protein Coding	45	GC17P060149	3.49412	https://www.genecards.org/cgi-bin/carddisp.pl?gene=CA4
PRORP	Protein Only RNase P Catalytic Subunit	Protein Coding	29	GC14P035306	3.49343	https://www.genecards.org/cgi-bin/carddisp.pl?gene=PRORP
HSPA9	Heat Shock Protein Family A (Hsp70) Member 9	Protein Coding	46	GC05M138554	3.49308	https://www.genecards.org/cgi-bin/carddisp.pl?gene=HSPA9
AMH	Anti-Mullerian Hormone	Protein Coding	44	GC19P002375	3.4918	https://www.genecards.org/cgi-bin/carddisp.pl?gene=AMH
SGCB	Sarcoglycan Beta	Protein Coding	40	GC04M052019	3.49131	https://www.genecards.org/cgi-bin/carddisp.pl?gene=SGCB
ELAVL1	ELAV Like RNA Binding Protein 1	Protein Coding	41	GC19M007958	3.48354	https://www.genecards.org/cgi-bin/carddisp.pl?gene=ELAVL1
DRD3	Dopamine Receptor D3	Protein Coding	44	GC03M114128	3.47926	https://www.genecards.org/cgi-bin/carddisp.pl?gene=DRD3
CR1	Complement C3b/C4b Receptor 1 (Knops Blood Group)	Protein Coding	46	GC01P207496	3.47557	https://www.genecards.org/cgi-bin/carddisp.pl?gene=CR1
PRPS2	Phosphoribosyl Pyrophosphate Synthetase 2	Protein Coding	42	GC0XP012791	3.47407	https://www.genecards.org/cgi-bin/carddisp.pl?gene=PRPS2
PRMT1	Protein Arginine Methyltransferase 1	Protein Coding	46	GC19P049675	3.47311	https://www.genecards.org/cgi-bin/carddisp.pl?gene=PRMT1
PLD1	Phospholipase D1	Protein Coding	48	GC03M171600	3.47199	https://www.genecards.org/cgi-bin/carddisp.pl?gene=PLD1
MKI67	Marker Of Proliferation Ki-67	Protein Coding	44	GC10M128096	3.47171	https://www.genecards.org/cgi-bin/carddisp.pl?gene=MKI67
MIR23B	MicroRNA 23b	RNA Gene	21	GC09P095085	3.4576	https://www.genecards.org/cgi-bin/carddisp.pl?gene=MIR23B
PRICKLE2	Prickle Planar Cell Polarity Protein 2	Protein Coding	38	GC03M064079	3.45181	https://www.genecards.org/cgi-bin/carddisp.pl?gene=PRICKLE2
PTX3	Pentraxin 3	Protein Coding	42	GC03P157436	3.45073	https://www.genecards.org/cgi-bin/carddisp.pl?gene=PTX3
UMOD	Uromodulin	Protein Coding	42	GC16M020344	3.44996	https://www.genecards.org/cgi-bin/carddisp.pl?gene=UMOD
NDUFAB1	NADH:Ubiquinone Oxidoreductase Subunit AB1	Protein Coding	41	GC16M023582	3.44689	https://www.genecards.org/cgi-bin/carddisp.pl?gene=NDUFAB1
B4GALT6	Beta-1,4-Galactosyltransferase 6	Protein Coding	40	GC18M031622	3.44469	https://www.genecards.org/cgi-bin/carddisp.pl?gene=B4GALT6
TOMM40	Translocase Of Outer Mitochondrial Membrane 40	Protein Coding	40	GC19P044890	3.44381	https://www.genecards.org/cgi-bin/carddisp.pl?gene=TOMM40
PIK3C3	Phosphatidylinositol 3-Kinase Catalytic Subunit Type 3	Protein Coding	48	GC18P041955	3.43912	https://www.genecards.org/cgi-bin/carddisp.pl?gene=PIK3C3
SESN2	Sestrin 2	Protein Coding	37	GC01P028270	3.4376	https://www.genecards.org/cgi-bin/carddisp.pl?gene=SESN2
SMAD3	SMAD Family Member 3	Protein Coding	49	GC15P067063	3.43534	https://www.genecards.org/cgi-bin/carddisp.pl?gene=SMAD3
CENPL	Centromere Protein L	Protein Coding	34	GC01M173799	3.43418	https://www.genecards.org/cgi-bin/carddisp.pl?gene=CENPL
AQP9	Aquaporin 9	Protein Coding	42	GC15P058138	3.43052	https://www.genecards.org/cgi-bin/carddisp.pl?gene=AQP9
RPA1	Replication Protein A1	Protein Coding	45	GC17P001829	3.4304	https://www.genecards.org/cgi-bin/carddisp.pl?gene=RPA1
CRPPA	CDP-L-Ribitol Pyrophosphorylase A	Protein Coding	30	GC07M016088	3.42463	https://www.genecards.org/cgi-bin/carddisp.pl?gene=CRPPA
ID2	Inhibitor Of DNA Binding 2	Protein Coding	42	GC02P008678	3.42399	https://www.genecards.org/cgi-bin/carddisp.pl?gene=ID2
SLC1A3	Solute Carrier Family 1 Member 3	Protein Coding	49	GC05P036639	3.42034	https://www.genecards.org/cgi-bin/carddisp.pl?gene=SLC1A3
ABO	ABO, Alpha 1-3-N-Acetylgalactosaminyltransferase And Alpha 1-3-Galactosyltransferase	Protein Coding	37	GC09M133250	3.41947	https://www.genecards.org/cgi-bin/carddisp.pl?gene=ABO
OLAH	Oleoyl-ACP Hydrolase	Protein Coding	34	GC10P015032	3.41374	https://www.genecards.org/cgi-bin/carddisp.pl?gene=OLAH
HPX	Hemopexin	Protein Coding	40	GC11M006435	3.41335	https://www.genecards.org/cgi-bin/carddisp.pl?gene=HPX
LGALS3	Galectin 3	Protein Coding	44	GC14P055124	3.40942	https://www.genecards.org/cgi-bin/carddisp.pl?gene=LGALS3
LMNB1	Lamin B1	Protein Coding	46	GC05P126776	3.40699	https://www.genecards.org/cgi-bin/carddisp.pl?gene=LMNB1
DNM1	Dynamin 1	Protein Coding	49	GC09P128191	3.40647	https://www.genecards.org/cgi-bin/carddisp.pl?gene=DNM1
ADPRH	ADP-Ribosylarginine Hydrolase	Protein Coding	35	GC03P119579	3.40499	https://www.genecards.org/cgi-bin/carddisp.pl?gene=ADPRH
IKBKB	Inhibitor Of Nuclear Factor Kappa B Kinase Subunit Beta	Protein Coding	52	GC08P042271	3.40047	https://www.genecards.org/cgi-bin/carddisp.pl?gene=IKBKB
ATP13A2	ATPase Cation Transporting 13A2	Protein Coding	42	GC01M016985	3.39927	https://www.genecards.org/cgi-bin/carddisp.pl?gene=ATP13A2
SOST	Sclerostin	Protein Coding	42	GC17M043753	3.39689	https://www.genecards.org/cgi-bin/carddisp.pl?gene=SOST
TRPV1	Transient Receptor Potential Cation Channel Subfamily V Member 1	Protein Coding	46	GC17M003565	3.39563	https://www.genecards.org/cgi-bin/carddisp.pl?gene=TRPV1
SOCS1	Suppressor Of Cytokine Signaling 1	Protein Coding	43	GC16M011783	3.38963	https://www.genecards.org/cgi-bin/carddisp.pl?gene=SOCS1
F2RL1	F2R Like Trypsin Receptor 1	Protein Coding	45	GC05P076818	3.38894	https://www.genecards.org/cgi-bin/carddisp.pl?gene=F2RL1
SLC1A7	Solute Carrier Family 1 Member 7	Protein Coding	42	GC01M053087	3.38877	https://www.genecards.org/cgi-bin/carddisp.pl?gene=SLC1A7
NTRK1	Neurotrophic Receptor Tyrosine Kinase 1	Protein Coding	48	GC01P156815	3.38693	https://www.genecards.org/cgi-bin/carddisp.pl?gene=NTRK1
IQGAP1	IQ Motif Containing GTPase Activating Protein 1	Protein Coding	42	GC15P090388	3.3842	https://www.genecards.org/cgi-bin/carddisp.pl?gene=IQGAP1
UBC	Ubiquitin C	Protein Coding	41	GC12M124911	3.38185	https://www.genecards.org/cgi-bin/carddisp.pl?gene=UBC
PTK2B	Protein Tyrosine Kinase 2 Beta	Protein Coding	48	GC08P027311	3.38098	https://www.genecards.org/cgi-bin/carddisp.pl?gene=PTK2B
CDK1	Cyclin Dependent Kinase 1	Protein Coding	44	GC10P060772	3.38034	https://www.genecards.org/cgi-bin/carddisp.pl?gene=CDK1
CDKN2B-AS1	CDKN2B Antisense RNA 1	RNA Gene	22	GC09P021994	3.37698	https://www.genecards.org/cgi-bin/carddisp.pl?gene=CDKN2B-AS1
CYP20A1	Cytochrome P450 Family 20 Subfamily A Member 1	Protein Coding	37	GC02P203238	3.3705	https://www.genecards.org/cgi-bin/carddisp.pl?gene=CYP20A1
MALAT1	Metastasis Associated Lung Adenocarcinoma Transcript 1	RNA Gene	24	GC11P068989	3.37013	https://www.genecards.org/cgi-bin/carddisp.pl?gene=MALAT1
QRSL1	Glutaminyl-TRNA Amidotransferase Subunit QRSL1	Protein Coding	39	GC06P106629	3.36766	https://www.genecards.org/cgi-bin/carddisp.pl?gene=QRSL1
GUK1	Guanylate Kinase 1	Protein Coding	41	GC01P228139	3.36016	https://www.genecards.org/cgi-bin/carddisp.pl?gene=GUK1
RPS3	Ribosomal Protein S3	Protein Coding	42	GC11P077447	3.35827	https://www.genecards.org/cgi-bin/carddisp.pl?gene=RPS3
XIAP	X-Linked Inhibitor Of Apoptosis	Protein Coding	47	GC0XP123859	3.35724	https://www.genecards.org/cgi-bin/carddisp.pl?gene=XIAP
IL1RAPL2	Interleukin 1 Receptor Accessory Protein Like 2	Protein Coding	38	GC0XP104566	3.35666	https://www.genecards.org/cgi-bin/carddisp.pl?gene=IL1RAPL2
ERG	ETS Transcription Factor ERG	Protein Coding	45	GC21M038367	3.35426	https://www.genecards.org/cgi-bin/carddisp.pl?gene=ERG
PPBP	Pro-Platelet Basic Protein	Protein Coding	42	GC04M073986	3.35416	https://www.genecards.org/cgi-bin/carddisp.pl?gene=PPBP
MAN1B1	Mannosidase Alpha Class 1B Member 1	Protein Coding	46	GC09P137086	3.3532	https://www.genecards.org/cgi-bin/carddisp.pl?gene=MAN1B1
SDS	Serine Dehydratase	Protein Coding	41	GC12M113392	3.3496	https://www.genecards.org/cgi-bin/carddisp.pl?gene=SDS
PRSS1	Serine Protease 1	Protein Coding	45	GC07P147603	3.3459	https://www.genecards.org/cgi-bin/carddisp.pl?gene=PRSS1
SLC1A4	Solute Carrier Family 1 Member 4	Protein Coding	45	GC02P064988	3.34588	https://www.genecards.org/cgi-bin/carddisp.pl?gene=SLC1A4
EIF4EBP1	Eukaryotic Translation Initiation Factor 4E Binding Protein 1	Protein Coding	45	GC08P038359	3.34118	https://www.genecards.org/cgi-bin/carddisp.pl?gene=EIF4EBP1
NOD2	Nucleotide Binding Oligomerization Domain Containing 2	Protein Coding	47	GC16P050693	3.33809	https://www.genecards.org/cgi-bin/carddisp.pl?gene=NOD2
F10	Coagulation Factor X	Protein Coding	49	GC13P113122	3.33732	https://www.genecards.org/cgi-bin/carddisp.pl?gene=F10
ENTPD7	Ectonucleoside Triphosphate Diphosphohydrolase 7	Protein Coding	38	GC10P099659	3.33674	https://www.genecards.org/cgi-bin/carddisp.pl?gene=ENTPD7
TENT4B	Terminal Nucleotidyltransferase 4B	Protein Coding	29	GC16P050513	3.3365	https://www.genecards.org/cgi-bin/carddisp.pl?gene=TENT4B
ANXA2	Annexin A2	Protein Coding	47	GC15M060347	3.33478	https://www.genecards.org/cgi-bin/carddisp.pl?gene=ANXA2
PFKFB4	6-Phosphofructo-2-Kinase/Fructose-2,6-Biphosphatase 4	Protein Coding	42	GC03M048517	3.33328	https://www.genecards.org/cgi-bin/carddisp.pl?gene=PFKFB4
SLCO1A2	Solute Carrier Organic Anion Transporter Family Member 1A2	Protein Coding	38	GC12M021264	3.3317	https://www.genecards.org/cgi-bin/carddisp.pl?gene=SLCO1A2
PDGFRA	Platelet Derived Growth Factor Receptor Alpha	Protein Coding	53	GC04P054229	3.32947	https://www.genecards.org/cgi-bin/carddisp.pl?gene=PDGFRA
POLB	DNA Polymerase Beta	Protein Coding	45	GC08P042338	3.32763	https://www.genecards.org/cgi-bin/carddisp.pl?gene=POLB
ALG14	ALG14 UDP-N-Acetylglucosaminyltransferase Subunit	Protein Coding	40	GC01M094974	3.32758	https://www.genecards.org/cgi-bin/carddisp.pl?gene=ALG14
TIMP2	TIMP Metallopeptidase Inhibitor 2	Protein Coding	43	GC17M078852	3.32686	https://www.genecards.org/cgi-bin/carddisp.pl?gene=TIMP2
SLC6A2	Solute Carrier Family 6 Member 2	Protein Coding	48	GC16P055656	3.32629	https://www.genecards.org/cgi-bin/carddisp.pl?gene=SLC6A2
CASP1	Caspase 1	Protein Coding	49	GC11M105025	3.3239	https://www.genecards.org/cgi-bin/carddisp.pl?gene=CASP1
ENTPD1	Ectonucleoside Triphosphate Diphosphohydrolase 1	Protein Coding	46	GC10P095711	3.32263	https://www.genecards.org/cgi-bin/carddisp.pl?gene=ENTPD1
NUP160	Nucleoporin 160	Protein Coding	39	GC11M084340	3.32241	https://www.genecards.org/cgi-bin/carddisp.pl?gene=NUP160
AGTR2	Angiotensin II Receptor Type 2	Protein Coding	43	GC0XP116170	3.32163	https://www.genecards.org/cgi-bin/carddisp.pl?gene=AGTR2
HHEX	Hematopoietically Expressed Homeobox	Protein Coding	41	GC10P092689	3.31901	https://www.genecards.org/cgi-bin/carddisp.pl?gene=HHEX
ANGPT1	Angiopoietin 1	Protein Coding	45	GC08M107246	3.31568	https://www.genecards.org/cgi-bin/carddisp.pl?gene=ANGPT1
MIRLET7B	MicroRNA Let-7b	RNA Gene	21	GC22P046119	3.31108	https://www.genecards.org/cgi-bin/carddisp.pl?gene=MIRLET7B
LYN	LYN Proto-Oncogene, Src Family Tyrosine Kinase	Protein Coding	48	GC08P055879	3.31074	https://www.genecards.org/cgi-bin/carddisp.pl?gene=LYN
BRS3	Bombesin Receptor Subtype 3	Protein Coding	41	GC0XP136482	3.30894	https://www.genecards.org/cgi-bin/carddisp.pl?gene=BRS3
PAX6	Paired Box 6	Protein Coding	47	GC11M031784	3.30679	https://www.genecards.org/cgi-bin/carddisp.pl?gene=PAX6
SSBP1	Single Stranded DNA Binding Protein 1	Protein Coding	39	GC07P147868	3.30466	https://www.genecards.org/cgi-bin/carddisp.pl?gene=SSBP1
MIR141	MicroRNA 141	RNA Gene	22	GC12P018574	3.3037	https://www.genecards.org/cgi-bin/carddisp.pl?gene=MIR141
SUCLG2	Succinate-CoA Ligase GDP-Forming Subunit Beta	Protein Coding	41	GC03M067358	3.30256	https://www.genecards.org/cgi-bin/carddisp.pl?gene=SUCLG2
NR4A3	Nuclear Receptor Subfamily 4 Group A Member 3	Protein Coding	44	GC09P099821	3.30223	https://www.genecards.org/cgi-bin/carddisp.pl?gene=NR4A3
PAICS	Phosphoribosylaminoimidazole Carboxylase And Phosphoribosylaminoimidazolesuccinocarboxamide Synthase	Protein Coding	41	GC04P056410	3.30078	https://www.genecards.org/cgi-bin/carddisp.pl?gene=PAICS
SKIV2L	Ski2 Like RNA Helicase	Protein Coding	42	GC06P076887	3.29976	https://www.genecards.org/cgi-bin/carddisp.pl?gene=SKIV2L
SERPINA7	Serpin Family A Member 7	Protein Coding	40	GC0XM106032	3.29964	https://www.genecards.org/cgi-bin/carddisp.pl?gene=SERPINA7
PLCE1	Phospholipase C Epsilon 1	Protein Coding	44	GC10P093993	3.29762	https://www.genecards.org/cgi-bin/carddisp.pl?gene=PLCE1
DHDH	Dihydrodiol Dehydrogenase	Protein Coding	36	GC19P052268	3.29665	https://www.genecards.org/cgi-bin/carddisp.pl?gene=DHDH
IGFBP4	Insulin Like Growth Factor Binding Protein 4	Protein Coding	42	GC17P040443	3.2966	https://www.genecards.org/cgi-bin/carddisp.pl?gene=IGFBP4
EEF1A1	Eukaryotic Translation Elongation Factor 1 Alpha 1	Protein Coding	42	GC06M073515	3.2903	https://www.genecards.org/cgi-bin/carddisp.pl?gene=EEF1A1
PTCD1	Pentatricopeptide Repeat Domain 1	Protein Coding	34	GC07M099429	3.2892	https://www.genecards.org/cgi-bin/carddisp.pl?gene=PTCD1
MIR195	MicroRNA 195	RNA Gene	20	GC17M007018	3.28696	https://www.genecards.org/cgi-bin/carddisp.pl?gene=MIR195
ADD1	Adducin 1	Protein Coding	44	GC04P002855	3.28537	https://www.genecards.org/cgi-bin/carddisp.pl?gene=ADD1
CCR5	C-C Motif Chemokine Receptor 5	Protein Coding	45	GC03P046383	3.28289	https://www.genecards.org/cgi-bin/carddisp.pl?gene=CCR5
SOD3	Superoxide Dismutase 3	Protein Coding	42	GC04P024798	3.28076	https://www.genecards.org/cgi-bin/carddisp.pl?gene=SOD3
POLR3A	RNA Polymerase III Subunit A	Protein Coding	42	GC10M078393	3.27776	https://www.genecards.org/cgi-bin/carddisp.pl?gene=POLR3A
TP73	Tumor Protein P73	Protein Coding	45	GC01P003652	3.27764	https://www.genecards.org/cgi-bin/carddisp.pl?gene=TP73
PGAM1	Phosphoglycerate Mutase 1	Protein Coding	43	GC10P097426	3.27728	https://www.genecards.org/cgi-bin/carddisp.pl?gene=PGAM1
TRAPPC12	Trafficking Protein Particle Complex Subunit 12	Protein Coding	37	GC02P003383	3.27711	https://www.genecards.org/cgi-bin/carddisp.pl?gene=TRAPPC12
PDE2A	Phosphodiesterase 2A	Protein Coding	46	GC11M072576	3.2746	https://www.genecards.org/cgi-bin/carddisp.pl?gene=PDE2A
E2F1	E2F Transcription Factor 1	Protein Coding	43	GC20M033675	3.27443	https://www.genecards.org/cgi-bin/carddisp.pl?gene=E2F1
MCHR1	Melanin Concentrating Hormone Receptor 1	Protein Coding	41	GC22P040679	3.27345	https://www.genecards.org/cgi-bin/carddisp.pl?gene=MCHR1
COG4	Component Of Oligomeric Golgi Complex 4	Protein Coding	40	GC16M070560	3.26322	https://www.genecards.org/cgi-bin/carddisp.pl?gene=COG4
MIR15B	MicroRNA 15b	RNA Gene	20	GC03P160404	3.26278	https://www.genecards.org/cgi-bin/carddisp.pl?gene=MIR15B
PABPC1	Poly(A) Binding Protein Cytoplasmic 1	Protein Coding	42	GC08M100685	3.26177	https://www.genecards.org/cgi-bin/carddisp.pl?gene=PABPC1
AHCYL1	Adenosylhomocysteinase Like 1	Protein Coding	43	GC01P109984	3.25983	https://www.genecards.org/cgi-bin/carddisp.pl?gene=AHCYL1
HDAC2	Histone Deacetylase 2	Protein Coding	50	GC06M113933	3.25971	https://www.genecards.org/cgi-bin/carddisp.pl?gene=HDAC2
ACTN4	Actinin Alpha 4	Protein Coding	46	GC19P038647	3.25465	https://www.genecards.org/cgi-bin/carddisp.pl?gene=ACTN4
LOC110973015	NOS3 5' Regulatory Region	Biological Region	2	GC07P150988	3.25385	https://www.genecards.org/cgi-bin/carddisp.pl?gene=LOC110973015
CFHR2	Complement Factor H Related 2	Protein Coding	38	GC01P196943	3.25375	https://www.genecards.org/cgi-bin/carddisp.pl?gene=CFHR2
LIF	LIF Interleukin 6 Family Cytokine	Protein Coding	41	GC22M030240	3.25126	https://www.genecards.org/cgi-bin/carddisp.pl?gene=LIF
CSNK2A1	Casein Kinase 2 Alpha 1	Protein Coding	50	GC20M000472	3.25108	https://www.genecards.org/cgi-bin/carddisp.pl?gene=CSNK2A1
HPR	Haptoglobin-Related Protein	Protein Coding	40	GC16P072097	3.24932	https://www.genecards.org/cgi-bin/carddisp.pl?gene=HPR
PRLHR	Prolactin Releasing Hormone Receptor	Protein Coding	38	GC10M118590	3.24848	https://www.genecards.org/cgi-bin/carddisp.pl?gene=PRLHR
OGG1	8-Oxoguanine DNA Glycosylase	Protein Coding	45	GC03P011996	3.24588	https://www.genecards.org/cgi-bin/carddisp.pl?gene=OGG1
ITGB1	Integrin Subunit Beta 1	Protein Coding	49	GC10M032932	3.24547	https://www.genecards.org/cgi-bin/carddisp.pl?gene=ITGB1
G6PC3	Glucose-6-Phosphatase Catalytic Subunit 3	Protein Coding	41	GC17P044070	3.24428	https://www.genecards.org/cgi-bin/carddisp.pl?gene=G6PC3
MIA2	MIA SH3 Domain ER Export Factor 2	Protein Coding	38	GC14P039230	3.24119	https://www.genecards.org/cgi-bin/carddisp.pl?gene=MIA2
SLC7A8	Solute Carrier Family 7 Member 8	Protein Coding	40	GC14M023125	3.24063	https://www.genecards.org/cgi-bin/carddisp.pl?gene=SLC7A8
TBL1XR1	TBL1X Receptor 1	Protein Coding	44	GC03M177019	3.24029	https://www.genecards.org/cgi-bin/carddisp.pl?gene=TBL1XR1
VHL	Von Hippel-Lindau Tumor Suppressor	Protein Coding	45	GC03P012055	3.23906	https://www.genecards.org/cgi-bin/carddisp.pl?gene=VHL
MT3	Metallothionein 3	Protein Coding	38	GC16P056589	3.23666	https://www.genecards.org/cgi-bin/carddisp.pl?gene=MT3
GABRB3	Gamma-Aminobutyric Acid Type A Receptor Subunit Beta3	Protein Coding	49	GC15M026543	3.23458	https://www.genecards.org/cgi-bin/carddisp.pl?gene=GABRB3
TUBA1A	Tubulin Alpha 1a	Protein Coding	47	GC12M049184	3.23188	https://www.genecards.org/cgi-bin/carddisp.pl?gene=TUBA1A
CD5	CD5 Molecule	Protein Coding	41	GC11P061114	3.23126	https://www.genecards.org/cgi-bin/carddisp.pl?gene=CD5
PLA2G3	Phospholipase A2 Group III	Protein Coding	38	GC22M035289	3.23091	https://www.genecards.org/cgi-bin/carddisp.pl?gene=PLA2G3
ELOVL5	ELOVL Fatty Acid Elongase 5	Protein Coding	42	GC06M053267	3.23	https://www.genecards.org/cgi-bin/carddisp.pl?gene=ELOVL5
IDH3A	Isocitrate Dehydrogenase (NAD(+)) 3 Catalytic Subunit Alpha	Protein Coding	45	GC15P078131	3.22916	https://www.genecards.org/cgi-bin/carddisp.pl?gene=IDH3A
SLC25A27	Solute Carrier Family 25 Member 27	Protein Coding	38	GC06P046652	3.22377	https://www.genecards.org/cgi-bin/carddisp.pl?gene=SLC25A27
MIR18A	MicroRNA 18a	RNA Gene	19	GC13P091536	3.22298	https://www.genecards.org/cgi-bin/carddisp.pl?gene=MIR18A
UPRT	Uracil Phosphoribosyltransferase Homolog	Protein Coding	34	GC0XP075156	3.22273	https://www.genecards.org/cgi-bin/carddisp.pl?gene=UPRT
ALG11	ALG11 Alpha-1,2-Mannosyltransferase	Protein Coding	40	GC13P052012	3.22242	https://www.genecards.org/cgi-bin/carddisp.pl?gene=ALG11
AHDC1	AT-Hook DNA Binding Motif Containing 1	Protein Coding	35	GC01M027534	3.22181	https://www.genecards.org/cgi-bin/carddisp.pl?gene=AHDC1
STEAP3	STEAP3 Metalloreductase	Protein Coding	44	GC02P119222	3.21904	https://www.genecards.org/cgi-bin/carddisp.pl?gene=STEAP3
PRICKLE2-AS1	PRICKLE2 Antisense RNA 1	RNA Gene	14	GC03P064085	3.21653	https://www.genecards.org/cgi-bin/carddisp.pl?gene=PRICKLE2-AS1
COPB1	COPI Coat Complex Subunit Beta 1	Protein Coding	39	GC11M014436	3.21509	https://www.genecards.org/cgi-bin/carddisp.pl?gene=COPB1
FCER2	Fc Epsilon Receptor II	Protein Coding	43	GC19M007689	3.21376	https://www.genecards.org/cgi-bin/carddisp.pl?gene=FCER2
ACOT7	Acyl-CoA Thioesterase 7	Protein Coding	39	GC01M006265	3.21082	https://www.genecards.org/cgi-bin/carddisp.pl?gene=ACOT7
ADHFE1	Alcohol Dehydrogenase Iron Containing 1	Protein Coding	37	GC08P066432	3.21029	https://www.genecards.org/cgi-bin/carddisp.pl?gene=ADHFE1
SLC22A3	Solute Carrier Family 22 Member 3	Protein Coding	44	GC06P160348	3.20997	https://www.genecards.org/cgi-bin/carddisp.pl?gene=SLC22A3
TBX1	T-Box Transcription Factor 1	Protein Coding	42	GC22P033262	3.20986	https://www.genecards.org/cgi-bin/carddisp.pl?gene=TBX1
PRKCZ	Protein Kinase C Zeta	Protein Coding	48	GC01P002050	3.20972	https://www.genecards.org/cgi-bin/carddisp.pl?gene=PRKCZ
TBK1	TANK Binding Kinase 1	Protein Coding	48	GC12P064451	3.20872	https://www.genecards.org/cgi-bin/carddisp.pl?gene=TBK1
SLC27A4	Solute Carrier Family 27 Member 4	Protein Coding	44	GC09P128340	3.20418	https://www.genecards.org/cgi-bin/carddisp.pl?gene=SLC27A4
UBE3A	Ubiquitin Protein Ligase E3A	Protein Coding	46	GC15M025333	3.20401	https://www.genecards.org/cgi-bin/carddisp.pl?gene=UBE3A
AKT3	AKT Serine/Threonine Kinase 3	Protein Coding	52	GC01M243488	3.20385	https://www.genecards.org/cgi-bin/carddisp.pl?gene=AKT3
ACTN3	Actinin Alpha 3	Protein Coding	39	GC11P066546	3.20198	https://www.genecards.org/cgi-bin/carddisp.pl?gene=ACTN3
SYK	Spleen Associated Tyrosine Kinase	Protein Coding	49	GC09P091849	3.2009	https://www.genecards.org/cgi-bin/carddisp.pl?gene=SYK
GPAT2	Glycerol-3-Phosphate Acyltransferase 2, Mitochondrial	Protein Coding	32	GC02M097734	3.19961	https://www.genecards.org/cgi-bin/carddisp.pl?gene=GPAT2
ETV6	ETS Variant Transcription Factor 6	Protein Coding	46	GC12P011649	3.19932	https://www.genecards.org/cgi-bin/carddisp.pl?gene=ETV6
SELENOI	Selenoprotein I	Protein Coding	29	GC02P026310	3.19904	https://www.genecards.org/cgi-bin/carddisp.pl?gene=SELENOI
APOL1	Apolipoprotein L1	Protein Coding	44	GC22P036253	3.19871	https://www.genecards.org/cgi-bin/carddisp.pl?gene=APOL1
PARS2	Prolyl-TRNA Synthetase 2, Mitochondrial	Protein Coding	41	GC01M054756	3.19441	https://www.genecards.org/cgi-bin/carddisp.pl?gene=PARS2
OAS2	2'-5'-Oligoadenylate Synthetase 2	Protein Coding	39	GC12P112978	3.19211	https://www.genecards.org/cgi-bin/carddisp.pl?gene=OAS2
SLC25A32	Solute Carrier Family 25 Member 32	Protein Coding	40	GC08M103398	3.19108	https://www.genecards.org/cgi-bin/carddisp.pl?gene=SLC25A32
MRE11	MRE11 Homolog, Double Strand Break Repair Nuclease	Protein Coding	40	GC11M095776	3.18904	https://www.genecards.org/cgi-bin/carddisp.pl?gene=MRE11
XPC	XPC Complex Subunit, DNA Damage Recognition And Repair Factor	Protein Coding	46	GC03M019709	3.1887	https://www.genecards.org/cgi-bin/carddisp.pl?gene=XPC
TNFAIP3	TNF Alpha Induced Protein 3	Protein Coding	47	GC06P137866	3.18597	https://www.genecards.org/cgi-bin/carddisp.pl?gene=TNFAIP3
PRKACG	Protein Kinase CAMP-Activated Catalytic Subunit Gamma	Protein Coding	47	GC09M069024	3.18535	https://www.genecards.org/cgi-bin/carddisp.pl?gene=PRKACG
THRB	Thyroid Hormone Receptor Beta	Protein Coding	49	GC03M024117	3.18467	https://www.genecards.org/cgi-bin/carddisp.pl?gene=THRB
HNRNPC	Heterogeneous Nuclear Ribonucleoprotein C	Protein Coding	40	GC14M021930	3.18218	https://www.genecards.org/cgi-bin/carddisp.pl?gene=HNRNPC
ATXN3	Ataxin 3	Protein Coding	44	GC14M099702	3.18113	https://www.genecards.org/cgi-bin/carddisp.pl?gene=ATXN3
CPB2	Carboxypeptidase B2	Protein Coding	45	GC13M046053	3.17436	https://www.genecards.org/cgi-bin/carddisp.pl?gene=CPB2
DHPS	Deoxyhypusine Synthase	Protein Coding	42	GC19M013460	3.17355	https://www.genecards.org/cgi-bin/carddisp.pl?gene=DHPS
KLRK1	Killer Cell Lectin Like Receptor K1	Protein Coding	40	GC12M019788	3.17227	https://www.genecards.org/cgi-bin/carddisp.pl?gene=KLRK1
SEMA4D	Semaphorin 4D	Protein Coding	45	GC09M089360	3.17158	https://www.genecards.org/cgi-bin/carddisp.pl?gene=SEMA4D
SRR	Serine Racemase	Protein Coding	42	GC17P002303	3.1683	https://www.genecards.org/cgi-bin/carddisp.pl?gene=SRR
PTPRC	Protein Tyrosine Phosphatase Receptor Type C	Protein Coding	50	GC01P198607	3.16297	https://www.genecards.org/cgi-bin/carddisp.pl?gene=PTPRC
INPP5J	Inositol Polyphosphate-5-Phosphatase J	Protein Coding	40	GC22P033752	3.16261	https://www.genecards.org/cgi-bin/carddisp.pl?gene=INPP5J
GZMB	Granzyme B	Protein Coding	46	GC14M024630	3.16213	https://www.genecards.org/cgi-bin/carddisp.pl?gene=GZMB
PPM1B	Protein Phosphatase, Mg2+/Mn2+ Dependent 1B	Protein Coding	44	GC02P044167	3.16035	https://www.genecards.org/cgi-bin/carddisp.pl?gene=PPM1B
POLR1C	RNA Polymerase I And III Subunit C	Protein Coding	42	GC06P077073	3.1603	https://www.genecards.org/cgi-bin/carddisp.pl?gene=POLR1C
EXOSC9	Exosome Component 9	Protein Coding	39	GC04P121801	3.15753	https://www.genecards.org/cgi-bin/carddisp.pl?gene=EXOSC9
MIR375	MicroRNA 375	RNA Gene	21	GC02M219001	3.15674	https://www.genecards.org/cgi-bin/carddisp.pl?gene=MIR375
POU5F1	POU Class 5 Homeobox 1	Protein Coding	45	GC06M061255	3.15417	https://www.genecards.org/cgi-bin/carddisp.pl?gene=POU5F1
ACP3	Acid Phosphatase 3	Protein Coding	34	GC03P133444	3.15365	https://www.genecards.org/cgi-bin/carddisp.pl?gene=ACP3
TUBB	Tubulin Beta Class I	Protein Coding	48	GC06P076841	3.13805	https://www.genecards.org/cgi-bin/carddisp.pl?gene=TUBB
MADD	MAP Kinase Activating Death Domain	Protein Coding	43	GC11P047290	3.13805	https://www.genecards.org/cgi-bin/carddisp.pl?gene=MADD
TXNRD1	Thioredoxin Reductase 1	Protein Coding	46	GC12P104215	3.13786	https://www.genecards.org/cgi-bin/carddisp.pl?gene=TXNRD1
DGKZ	Diacylglycerol Kinase Zeta	Protein Coding	44	GC11P046332	3.13704	https://www.genecards.org/cgi-bin/carddisp.pl?gene=DGKZ
SLC7A6	Solute Carrier Family 7 Member 6	Protein Coding	42	GC16P068263	3.13431	https://www.genecards.org/cgi-bin/carddisp.pl?gene=SLC7A6
IFNB1	Interferon Beta 1	Protein Coding	42	GC09M021077	3.13108	https://www.genecards.org/cgi-bin/carddisp.pl?gene=IFNB1
CA8	Carbonic Anhydrase 8	Protein Coding	45	GC08M060187	3.12052	https://www.genecards.org/cgi-bin/carddisp.pl?gene=CA8
ACAD10	Acyl-CoA Dehydrogenase Family Member 10	Protein Coding	38	GC12P111686	3.12046	https://www.genecards.org/cgi-bin/carddisp.pl?gene=ACAD10
IBSP	Integrin Binding Sialoprotein	Protein Coding	38	GC04P087799	3.11975	https://www.genecards.org/cgi-bin/carddisp.pl?gene=IBSP
SRA1	Steroid Receptor RNA Activator 1	Protein Coding	37	GC05M140537	3.11819	https://www.genecards.org/cgi-bin/carddisp.pl?gene=SRA1
LOC106627981	GBA Recombination Region	Biological Region	2	GC01P155233	3.11486	https://www.genecards.org/cgi-bin/carddisp.pl?gene=LOC106627981
GPX2	Glutathione Peroxidase 2	Protein Coding	43	GC14M064939	3.11368	https://www.genecards.org/cgi-bin/carddisp.pl?gene=GPX2
AGRN	Agrin	Protein Coding	45	GC01P001020	3.11168	https://www.genecards.org/cgi-bin/carddisp.pl?gene=AGRN
NRAS	NRAS Proto-Oncogene, GTPase	Protein Coding	48	GC01M114704	3.11019	https://www.genecards.org/cgi-bin/carddisp.pl?gene=NRAS
GARS1	Glycyl-TRNA Synthetase 1	Protein Coding	36	GC07P030580	3.10906	https://www.genecards.org/cgi-bin/carddisp.pl?gene=GARS1
RAB6A	RAB6A, Member RAS Oncogene Family	Protein Coding	40	GC11M084958	3.10501	https://www.genecards.org/cgi-bin/carddisp.pl?gene=RAB6A
EFL1	Elongation Factor Like GTPase 1	Protein Coding	32	GC15M082131	3.10287	https://www.genecards.org/cgi-bin/carddisp.pl?gene=EFL1
MAP2	Microtubule Associated Protein 2	Protein Coding	43	GC02P209424	3.0978	https://www.genecards.org/cgi-bin/carddisp.pl?gene=MAP2
EIF4E	Eukaryotic Translation Initiation Factor 4E	Protein Coding	48	GC04M098879	3.09628	https://www.genecards.org/cgi-bin/carddisp.pl?gene=EIF4E
CEACAM5	CEA Cell Adhesion Molecule 5	Protein Coding	42	GC19P051844	3.09393	https://www.genecards.org/cgi-bin/carddisp.pl?gene=CEACAM5
SLC47A1	Solute Carrier Family 47 Member 1	Protein Coding	41	GC17P019495	3.09332	https://www.genecards.org/cgi-bin/carddisp.pl?gene=SLC47A1
NOTCH2	Notch Receptor 2	Protein Coding	49	GC01M119911	3.09232	https://www.genecards.org/cgi-bin/carddisp.pl?gene=NOTCH2
CD63	CD63 Molecule	Protein Coding	41	GC12M055725	3.0918	https://www.genecards.org/cgi-bin/carddisp.pl?gene=CD63
SLC15A2	Solute Carrier Family 15 Member 2	Protein Coding	40	GC03P121894	3.08907	https://www.genecards.org/cgi-bin/carddisp.pl?gene=SLC15A2
AQP1	Aquaporin 1 (Colton Blood Group)	Protein Coding	46	GC07P030911	3.08875	https://www.genecards.org/cgi-bin/carddisp.pl?gene=AQP1
COL6A3	Collagen Type VI Alpha 3 Chain	Protein Coding	45	GC02M237324	3.08867	https://www.genecards.org/cgi-bin/carddisp.pl?gene=COL6A3
TEAD2	TEA Domain Transcription Factor 2	Protein Coding	38	GC19M062191	3.08572	https://www.genecards.org/cgi-bin/carddisp.pl?gene=TEAD2
SLC15A1	Solute Carrier Family 15 Member 1	Protein Coding	44	GC13M098683	3.08312	https://www.genecards.org/cgi-bin/carddisp.pl?gene=SLC15A1
MIR342	MicroRNA 342	RNA Gene	21	GC14P100109	3.08228	https://www.genecards.org/cgi-bin/carddisp.pl?gene=MIR342
HNRNPAB	Heterogeneous Nuclear Ribonucleoprotein A/B	Protein Coding	38	GC05P178204	3.08096	https://www.genecards.org/cgi-bin/carddisp.pl?gene=HNRNPAB
HSCB	HscB Mitochondrial Iron-Sulfur Cluster Cochaperone	Protein Coding	36	GC22P033666	3.0757	https://www.genecards.org/cgi-bin/carddisp.pl?gene=HSCB
ZAP70	Zeta Chain Of T Cell Receptor Associated Protein Kinase 70	Protein Coding	50	GC02P097734	3.07424	https://www.genecards.org/cgi-bin/carddisp.pl?gene=ZAP70
PRLH	Prolactin Releasing Hormone	Protein Coding	31	GC02P237566	3.07355	https://www.genecards.org/cgi-bin/carddisp.pl?gene=PRLH
HLA-G	Major Histocompatibility Complex, Class I, G	Protein Coding	44	GC06P076812	3.07073	https://www.genecards.org/cgi-bin/carddisp.pl?gene=HLA-G
CERK	Ceramide Kinase	Protein Coding	40	GC22M046684	3.07042	https://www.genecards.org/cgi-bin/carddisp.pl?gene=CERK
COL6A1	Collagen Type VI Alpha 1 Chain	Protein Coding	44	GC21P045981	3.06669	https://www.genecards.org/cgi-bin/carddisp.pl?gene=COL6A1
HPSE	Heparanase	Protein Coding	44	GC04M083292	3.06051	https://www.genecards.org/cgi-bin/carddisp.pl?gene=HPSE
HNRNPD	Heterogeneous Nuclear Ribonucleoprotein D	Protein Coding	42	GC04M082352	3.05938	https://www.genecards.org/cgi-bin/carddisp.pl?gene=HNRNPD
PIM1	Pim-1 Proto-Oncogene, Serine/Threonine Kinase	Protein Coding	48	GC06P077019	3.05768	https://www.genecards.org/cgi-bin/carddisp.pl?gene=PIM1
SLC23A2	Solute Carrier Family 23 Member 2	Protein Coding	42	GC20M004852	3.0553	https://www.genecards.org/cgi-bin/carddisp.pl?gene=SLC23A2
CLPS	Colipase	Protein Coding	40	GC06M061441	3.05514	https://www.genecards.org/cgi-bin/carddisp.pl?gene=CLPS
B4GALT2	Beta-1,4-Galactosyltransferase 2	Protein Coding	41	GC01P043978	3.05178	https://www.genecards.org/cgi-bin/carddisp.pl?gene=B4GALT2
MAG	Myelin Associated Glycoprotein	Protein Coding	46	GC19P035292	3.05129	https://www.genecards.org/cgi-bin/carddisp.pl?gene=MAG
TCAP	Titin-Cap	Protein Coding	42	GC17P050337	3.04975	https://www.genecards.org/cgi-bin/carddisp.pl?gene=TCAP
GLRX	Glutaredoxin	Protein Coding	43	GC05M095752	3.04912	https://www.genecards.org/cgi-bin/carddisp.pl?gene=GLRX
TWIST1	Twist Family BHLH Transcription Factor 1	Protein Coding	46	GC07M019020	3.04793	https://www.genecards.org/cgi-bin/carddisp.pl?gene=TWIST1
TRIM35	Tripartite Motif Containing 35	Protein Coding	37	GC08M027284	3.04735	https://www.genecards.org/cgi-bin/carddisp.pl?gene=TRIM35
PPP2R1A	Protein Phosphatase 2 Scaffold Subunit Aalpha	Protein Coding	46	GC19P061809	3.04674	https://www.genecards.org/cgi-bin/carddisp.pl?gene=PPP2R1A
PPCS	Phosphopantothenoylcysteine Synthetase	Protein Coding	39	GC01P042456	3.04539	https://www.genecards.org/cgi-bin/carddisp.pl?gene=PPCS
TMEM165	Transmembrane Protein 165	Protein Coding	38	GC04P055395	3.04481	https://www.genecards.org/cgi-bin/carddisp.pl?gene=TMEM165
PABPN1	Poly(A) Binding Protein Nuclear 1	Protein Coding	44	GC14P031130	3.04011	https://www.genecards.org/cgi-bin/carddisp.pl?gene=PABPN1
[truncated: 2,603 more rows]
