# Supplementary material for: Diagnostic and prognostic value of lactate metabolism-related genes in Sepsis
Source: Clinics (Sao Paulo). 2025 Aug 6;80:100738. doi: 10.1016/j.clinsp.2025.100738 (PMC12351345; doi:10.1016/j.clinsp.2025.100738)
Supplement: Supplementary file 3 [file mmc3.xls]

## Sheet: Sheet1
Supplementary Table 2. Lactate Metabolism-Related Gene in the Molecular Signatures databases
Symbol
SUCLG1
NDUFAF3
HSD17B10
MT-CO1
MT-CO2
MT-CO3
MT-ND1
MT-ND4
MT-ND5
MT-ND6
MT-TF
MT-TH
MT-TL1
MT-TQ
MT-TS1
MT-TS2
MT-TW
NDUFB8
NDUFS2
SURF1
HPDL
MTRFR
SCO2
NDUFS4
GFM1
PET100
PET117
LRPPRC
COX20
MTFMT
NDUFA11
NAXE
COX4I1
COX6B1
COX8A
COX10
COX15
NDUFAF6
ECHS1
TXN2
HTRA2
NDUFS7
MDH2
MECP2
MT-ATP6
MT-ND2
MT-ND3
MT-TK
MT-TN
MT-TV
NDUFA1
NDUFA2
NDUFA4
NDUFA8
NDUFA9
NDUFA10
NDUFB9
NDUFS1
NDUFS3
NDUFV1
NDUFS8
NDUFV2
NDUFA13
NDUFAF1
TACO1
PDHA1
LIPT1
TRMT10C
RMND1
DARS2
FOXRED1
TMEM126B
NDUFA12
COQ8A
RARS2
SDHA
MRPS34
NDUFAF5
NARS2
PDHX
SLC19A3
GFM2
COX14
PNPT1
AIFM1
NDUFAF2
LONP1
PITRM1
ACAD9
OCRL
SLC7A7
LDHA
DNM1L
CYP27A1
KARS1
SDHB
MRPL3
TSFM
WARS2
FARS2
LIAS
ADAMTS13
POLG2
FDX2
SLC25A26
SFXN4
EARS2
MICOS13
TANGO2
DNAJC19
COX6A2
SLC25A10
CYC1
DGUOK
DLD
FASTKD2
ISCU
PDSS1
RNASEH1
MTO1
FBXL4
HIBCH
UQCRQ
COQ2
GOT2
SLC25A42
MRPS28
SLC25A4
TIMM22
GYS2
HMGCL
ACAT1
LIPT2
ACAT2
CHCHD10
MIPEP
MT-TI
MT-TL2
MT-TP
NDUFC2
OGDH
RRM2B
PNPLA8
PC
MRPS16
YARS2
COQ4
MPC1
SLC25A3
PHKG2
POLG
PDP1
TMEM70
PNPO
ATAD3A
TRMU
AGK
NGLY1
TWNK
MRPS22
COQ9
PDSS2
AARS2
TRMT5
PYGL
RARS1
BCS1L
MRPL12
SCO1
MRPS14
MRPL44
SOD1
C1QBP
TK2
TUFM
UQCRB
UQCRC2
CA5A
UQCC3
CARS2
TARS2
PUS1
CLPB
ISCA1
GTPBP3
SERAC1
YARS1
SYNJ1
HS6ST2
NFS1
LYRM7
ATPAF2
TIMM50
COX5A
PMPCB
NDUFB10
NDUFAF8
NDUFAF4
MPV17
NDUFA6
NDUFB3
NDUFS6
TRAPPC12
TIMMDC1
NDUFB11
SLC25A19
SLC39A8
SLC13A3
NUBPL
COA8
ALDH4A1
MYC
HELLPAR
SLC25A13
TCIRG1
CHEK2
LYST
CPT2
FLI1
VPS13A
GAA
HBB
CFH
HLA-DRB1
KY
CFI
IRAK1
JAK2
KCNN4
LIPA
CD46
MPL
MVK
PIGA
PLEC
TET2
PNPLA2
RB1
RHAG
RHCE
RHD
RPS14
SLC4A1
SLC19A1
SPP1
STAT4
TP53
USB1
CALR
PLA2G6
PIEZO1
RXYLT1
POMT1
B4GAT1
COL4A1
B3GALNT2
DAG1
FKTN
GATA1
POMT2
ACADM
INPP5K
POMGNT1
SIL1
CRPPA
FKRP
POMK
POMGNT2
LARGE1
COX16
SQOR
COG8
SLC5A12
SLC5A8
SLC16A8
SLC16A1
SLC16A3
SLC16A7
EMB
LDHAL6A
LDHD
LDHB
LDHC
LDHAL6B
