# Supplementary material for: Diagnostic and prognostic value of lactate metabolism-related genes in Sepsis
Source: Clinics (Sao Paulo). 2025 Aug 6;80:100738. doi: 10.1016/j.clinsp.2025.100738 (PMC12351345; doi:10.1016/j.clinsp.2025.100738)
Supplement: Supplementary file 4 [file mmc4.xls]

## Sheet: Sheet1
Supplementary Table 3. Overlapping genes related to "Lactate Metabolism" identified in the GeneCards and Molecular Signatures databases
SUCLG1
NDUFAF3
HSD17B10
MT-CO1
MT-CO2
MT-CO3
MT-ND1
MT-ND4
MT-ND5
MT-ND6
MT-TF
MT-TH
MT-TL1
MT-TQ
MT-TS1
MT-TS2
MT-TW
NDUFB8
NDUFS2
SURF1
HPDL
MTRFR
SCO2
NDUFS4
GFM1
PET100
PET117
LRPPRC
COX20
MTFMT
NDUFA11
NAXE
COX4I1
COX6B1
COX8A
COX10
COX15
NDUFAF6
ECHS1
TXN2
HTRA2
NDUFS7
MDH2
MECP2
MT-ATP6
MT-ND2
MT-ND3
MT-TK
MT-TN
MT-TV
NDUFA1
NDUFA2
NDUFA4
NDUFA8
NDUFA9
NDUFA10
NDUFB9
NDUFS1
NDUFS3
NDUFV1
NDUFS8
NDUFV2
NDUFA13
NDUFAF1
TACO1
PDHA1
LIPT1
TRMT10C
RMND1
DARS2
FOXRED1
TMEM126B
NDUFA12
COQ8A
RARS2
SDHA
MRPS34
NDUFAF5
NARS2
PDHX
SLC19A3
GFM2
COX14
PNPT1
AIFM1
NDUFAF2
LONP1
PITRM1
ACAD9
OCRL
SLC7A7
LDHA
DNM1L
CYP27A1
KARS1
SDHB
MRPL3
TSFM
WARS2
FARS2
LIAS
ADAMTS13
POLG2
FDX2
SLC25A26
SFXN4
EARS2
MICOS13
TANGO2
DNAJC19
COX6A2
SLC25A10
CYC1
DGUOK
DLD
FASTKD2
ISCU
PDSS1
RNASEH1
MTO1
FBXL4
HIBCH
UQCRQ
COQ2
GOT2
SLC25A42
MRPS28
SLC25A4
TIMM22
GYS2
HMGCL
ACAT1
LIPT2
ACAT2
CHCHD10
MIPEP
MT-TI
MT-TL2
MT-TP
NDUFC2
OGDH
RRM2B
PNPLA8
PC
MRPS16
YARS2
COQ4
MPC1
SLC25A3
PHKG2
POLG
PDP1
TMEM70
PNPO
ATAD3A
TRMU
AGK
NGLY1
TWNK
MRPS22
COQ9
PDSS2
AARS2
TRMT5
PYGL
RARS1
BCS1L
MRPL12
SCO1
MRPS14
MRPL44
SOD1
C1QBP
TK2
TUFM
UQCRB
UQCRC2
CA5A
UQCC3
CARS2
TARS2
PUS1
CLPB
ISCA1
GTPBP3
SERAC1
YARS1
SYNJ1
HS6ST2
NFS1
LYRM7
ATPAF2
TIMM50
COX5A
PMPCB
NDUFB10
NDUFAF8
NDUFAF4
MPV17
NDUFA6
NDUFB3
NDUFS6
TRAPPC12
TIMMDC1
NDUFB11
SLC25A19
SLC39A8
SLC13A3
NUBPL
COA8
ALDH4A1
MYC
HELLPAR
SLC25A13
TCIRG1
CHEK2
LYST
CPT2
FLI1
VPS13A
GAA
HBB
CFH
HLA-DRB1
KY
CFI
IRAK1
JAK2
KCNN4
LIPA
CD46
MPL
MVK
PIGA
PLEC
TET2
PNPLA2
RB1
RHAG
RHCE
RHD
RPS14
SLC4A1
SLC19A1
SPP1
STAT4
TP53
USB1
CALR
PLA2G6
PIEZO1
RXYLT1
POMT1
B4GAT1
COL4A1
B3GALNT2
DAG1
FKTN
GATA1
POMT2
ACADM
INPP5K
POMGNT1
SIL1
CRPPA
FKRP
POMK
POMGNT2
LARGE1
COX16
SQOR
COG8
SLC5A12
SLC5A8
SLC16A8
SLC16A1
SLC16A3
SLC16A7
EMB
LDHAL6A
LDHD
LDHB
LDHC
LDHAL6B
MMACHC
MTR
INS
CYP2D6
ABCA3
TPK1
CYP2C19
CYP3A4
LEP
OTC
SFTPC
IL6
SFTPB
PPARG
ADIPOQ
ALB
MTHFR
CSF2RA
MMAA
CYP2C9
SLC2A1
TNF
LPL
SLC2A2
CYP1A2
APOE
CRP
CYP1A1
APOB
MMAB
CYP2A6
GPT
CYP2B6
IGF1
PRL
GHRL
CYP2E1
CYP2C8
XDH
G6PD
LIPC
GCK
GGT1
CBS
UGT1A1
MTTP
GCDH
PPARA
TPMT
MMUT
G6PC1
HNF4A
APOA1
ETFDH
PPARGC1A
HIF1A
MT-CYB
BTD
VDR
OPA3
BGLAP
LEPR
CYP3A5
INSR
HADHA
GALT
AKT1
CES1
LMNA
UEVLD
PRODH
POMC
MIR122
ACE
PCCB
ADA
CS
ATP5F1A
SLC17A5
ALDH2
CPT1A
PYGM
FBP1
ABCA1
LDLR
F2
TYMP
CAT
PTH
PAH
HMGCR
LMBRD1
FH
LCAT
RETN
CYP7A1
BCKDHB
UGT1A8
ETFA
ACADS
UGT1A6
APOC3
SIRT1
CYP27B1
ENPP1
GCG
SREBF1
ADSL
TRMT10A
CASR
ALDH5A1
HLCS
ASS1
UCP3
CP
SHBG
MTOR
AMPD3
ETFB
NAGLU
NPC1
HADH
SLC2A4
UQCRFS1
NOS3
PCK1
DPYD
AUH
AMPD1
LIPE
IRS1
AGXT
AKR1A1
ACADVL
GSTM1
ABCC8
PON1
ABCB1
NR3C1
C3
NR1H2
FASN
ATP5F1E
FGF23
ATP7B
APRT
GNAS
ALDH6A1
TF
VKORC1
GSTP1
HADHB
SERPINE1
VEGFA
MIR33A
UCP2
HMOX1
CD36
SLC37A4
BCHE
HPRT1
PCCA
GALK1
IL1B
ESR1
ACACA
SDHD
CYP19A1
GLUD1
ASL
PSAP
BOLA3
GBA
MPO
SUOX
OXT
LPIN1
FADS1
AGL
CYP11A1
SUCLA2
GK
DHFR
ETHE1
PIK3C2A
SMPD1
HK2
PCK2
HAMP
KCNJ11
GAPDH
PPARD
DDC
PFKM
SLCO1B1
ALDH7A1
MDH1
PRDX1
UGT1A9
CALCA
IVD
HSD11B2
NR1H4
ARSA
TH
PMM2
GH1
COA3
RBP4
FAM3A
CPS1
NPY
ALDH9A1
HK1
B2M
IL10
PRKAA2
ATP7A
PNP
GATM
AMN
SDHAF1
FLAD1
GSS
IBA57
REN
POR
PTEN
BRCA1
NR1I2
SLC25A20
HJV
COMT
GRHPR
MLYCD
AHCY
CTSD
PRKAA1
CYP17A1
ARG1
TAFAZZIN
PIK3CA
MIR155
PPP1R15B
KL
PKM
APOA2
GLDC
EPO
CCL2
TTR
CYP24A1
CNR1
CYB5R3
SLC25A15
ALPP
NAGS
PDHB
FAH
IGF2
TGFB1
TFRC
TAT
SLC16A4
ALDOB
HP
NR3C2
GSR
SLC22A5
FABP2
TLR4
RYR1
CFTR
SLC12A1
MFSD2A
EPRS1
SLC40A1
PTGS2
GAMT
SLC12A3
PTHLH
BMP1
PHKA2
IARS2
CAV1
TPI1
ADRB2
EHHADH
MIR21
MC4R
PPIG
ADH1B
NQO1
CYCS
SLC11A2
NFU1
PRKAB1
ALDH3A2
FMO3
ALPL
UCP1
OXCT1
PPA2
GBE1
FGF21
SLC25A1
SOD2
TCF7L2
BCL2
PNPLA3
MIR34A
SI
STAR
UMPS
BAAT
